# Supplementary material for: Redetermination of {2-[3-(dimethyl­ammonio)propyl­imino­meth­yl]phenol­ato}­dithio­cyanato­zinc(II)
Source: Acta Crystallogr Sect E Struct Rep Online. 2009 Mar 19;65(Pt 4):m419. doi: 10.1107/S1600536809009568 (PMC2969054; doi:10.1107/S1600536809009568)
Supplement: Supplementary file 2 [file e-65-0m419-Isup2.hkl]

# 
# h,k,l, Fc-squared, Fo-squared, sigma(Fo-squared) and status flag 
# 
data_I
_shelx_title ' 20071026c_0m in P2(1)/n' 
_shelx_refln_list_code          4 
_shelx_F_calc_maximum      268.13 
_exptl_crystal_F_000       800.00 
_reflns_d_resolution_high  0.7696 
 
loop_ 
 _symmetry_equiv_pos_as_xyz 
 'x, y, z' 
 '-x+1/2, y+1/2, -z+1/2' 
 '-x, -y, -z' 
 'x-1/2, -y-1/2, z-1/2' 
 
_cell_length_a     9.8496 
_cell_length_b    14.9305 
_cell_length_c    12.2902 
_cell_angle_alpha  90.000 
_cell_angle_beta  101.450 
_cell_angle_gamma  90.000 
 
_shelx_F_squared_multiplier     1.000 
 
loop_ 
 _refln_index_h 
 _refln_index_k 
 _refln_index_l 
 _refln_F_squared_calc 
 _refln_F_squared_meas 
 _refln_F_squared_sigma 
 _refln_observed_status 
   2   0   0      666.09      634.64     14.12 o 
   4   0   0     1300.87     1226.07     26.05 o 
   6   0   0      370.74      374.30     12.32 o 
   8   0   0     1633.15     1619.53     53.29 o 
  10   0   0      933.62      833.91     40.47 o 
  12   0   0       23.26       10.38     16.01 o 
   1   1   0     2321.05     2437.45     25.14 o 
   2   1   0      796.83      800.82     10.49 o 
   3   1   0      458.69      449.08      9.38 o 
   4   1   0      132.10      104.76      5.32 o 
   5   1   0      120.99      136.11      4.82 o 
   6   1   0      208.64      223.42      7.53 o 
   7   1   0     1211.36     1160.16     33.09 o 
   8   1   0     1673.72     1616.44     37.86 o 
   9   1   0        4.21        9.37      9.32 o 
  10   1   0       98.59      105.86     16.70 o 
  11   1   0       19.83       17.47      9.55 o 
  12   1   0       33.95       32.71     11.51 o 
   0   2   0     5364.69     5655.41    112.34 o 
   1   2   0     5162.15     5416.34     53.70 o 
   2   2   0    11282.00    11944.62    116.46 o 
   3   2   0     1451.37     1369.61     17.37 o 
   4   2   0     6419.70     6163.61     64.21 o 
   5   2   0      604.22      567.30     10.95 o 
   6   2   0      416.98      412.99     10.04 o 
   7   2   0       94.04       91.08     10.15 o 
   8   2   0     1100.77     1047.39     28.88 o 
   9   2   0      221.79      241.19     22.96 o 
  10   2   0       52.07       55.93     10.71 o 
  11   2   0       11.78        4.53      8.55 o 
  12   2   0       15.14       14.78     20.74 o 
   1   3   0      292.53      294.98      6.71 o 
   2   3   0     1353.16     1513.30     18.16 o 
   3   3   0     1457.96     1475.72     18.81 o 
   4   3   0       92.14       90.14      4.35 o 
   5   3   0       19.79       31.57      3.53 o 
   6   3   0        9.03       10.96      3.48 o 
   7   3   0      623.95      597.32     13.07 o 
   8   3   0      178.00      174.33      9.32 o 
   9   3   0      395.06      394.45     13.81 o 
  10   3   0       25.63       19.88     10.79 o 
  11   3   0      132.36      125.55     14.55 o 
  12   3   0       57.63       47.18     12.51 o 
   0   4   0     1716.69     1998.95     40.06 o 
   1   4   0    10738.49    10766.25    105.13 o 
   2   4   0      325.66      287.80      5.28 o 
   3   4   0      208.27      288.99      8.46 o 
   4   4   0     4675.64     4912.29     53.32 o 
   5   4   0     8621.42     8512.44     94.24 o 
   6   4   0        2.13        4.34      4.41 o 
   7   4   0      294.91      295.44      9.65 o 
   8   4   0       11.24        9.69      5.15 o 
   9   4   0      332.34      347.15     16.07 o 
  10   4   0       21.14       31.56      9.36 o 
  11   4   0        1.41       -0.38      8.49 o 
  12   4   0      110.66      135.77     16.27 o 
   1   5   0      908.20      976.97     12.97 o 
   2   5   0     1807.14     1839.60     19.79 o 
   3   5   0    10306.62    10942.66     97.52 o 
   4   5   0        1.51       -0.44      2.25 o 
   5   5   0        1.06        4.90      2.90 o 
   6   5   0      404.63      404.11     10.70 o 
   7   5   0     2583.95     2540.26     34.44 o 
   8   5   0      191.30      181.02      8.74 o 
   9   5   0       34.46       39.63      7.04 o 
  10   5   0        3.46        8.02      6.49 o 
  11   5   0       89.56      103.82     25.24 o 
  12   5   0        2.45       -0.20     13.42 o 
   0   6   0     5329.84     5521.74    103.18 o 
   1   6   0     9010.96     9317.91     92.90 o 
   2   6   0      386.34      447.10      8.17 o 
   3   6   0     3740.93     3832.70     37.88 o 
   4   6   0      852.00      855.27     14.65 o 
   5   6   0      830.20      722.68     14.01 o 
   6   6   0       87.44       88.97      6.00 o 
   7   6   0        3.95        1.08      3.86 o 
   8   6   0       10.47        8.58      4.63 o 
   9   6   0      553.59      539.12     16.83 o 
  10   6   0      185.32      201.88     12.00 o 
  11   6   0        3.87       -1.91     10.00 o 
   1   7   0     1227.32     1220.45     16.50 o 
   2   7   0     2473.66     2523.69     26.91 o 
   3   7   0       83.27       82.32      5.15 o 
   4   7   0     1107.65     1112.89     17.95 o 
   5   7   0      225.56      262.21      8.88 o 
   6   7   0      837.24      822.41     16.32 o 
   7   7   0      165.32      174.52      8.31 o 
   8   7   0      368.41      334.51     11.55 o 
   9   7   0       48.24       65.81      8.17 o 
  10   7   0       14.17        7.17      6.55 o 
  11   7   0       77.28       77.96      9.94 o 
   0   8   0     6231.73     6401.38    140.30 o 
   1   8   0      292.79      271.29      6.96 o 
   2   8   0     1744.18     1811.28     23.42 o 
   3   8   0        5.68        2.26      2.34 o 
   4   8   0     2893.21     2970.65     36.98 o 
   5   8   0     1308.10     1240.69     25.45 o 
   6   8   0      268.28      269.22      9.64 o 
   7   8   0      165.44      188.94     12.52 o 
   8   8   0      133.71      161.83      8.99 o 
   9   8   0        2.27        5.29      5.31 o 
  10   8   0      131.69      134.81     10.60 o 
  11   8   0        8.73       20.63      9.86 o 
   1   9   0      313.12      280.15      7.64 o 
   2   9   0     2328.21     2214.64     27.98 o 
   3   9   0      125.04      116.50      5.36 o 
   4   9   0        4.55        5.54      3.33 o 
   5   9   0      127.05      147.56      7.38 o 
   6   9   0       87.41       75.26      7.81 o 
   7   9   0      175.36      142.11      8.30 o 
   8   9   0      427.83      438.64     16.21 o 
   9   9   0       19.14       17.16      7.03 o 
  10   9   0        0.55       -6.43      8.19 o 
  11   9   0        0.02        6.56      9.67 o 
   0  10   0     7942.15     8191.19    120.97 o 
   1  10   0      501.59      609.17     20.76 o 
   2  10   0       16.46        8.84      5.03 o 
   3  10   0     1722.00     1757.47     27.80 o 
   4  10   0      304.11      363.92     16.13 o 
   5  10   0      239.05      270.73     13.53 o 
   6  10   0      123.44      118.49     13.51 o 
   7  10   0       19.26       14.17      6.22 o 
   8  10   0      287.11      308.75     18.22 o 
   9  10   0       68.20       78.11     13.88 o 
  10  10   0      107.24      141.30     20.30 o 
   1  11   0      861.94      838.38     25.78 o 
   2  11   0      261.34      244.49     26.46 o 
   3  11   0     1081.65      983.62     29.30 o 
   4  11   0      232.60      221.31     19.36 o 
   5  11   0       17.91       12.08      7.88 o 
   6  11   0      291.87      277.06     13.06 o 
   7  11   0      433.90      445.45     16.82 o 
   8  11   0      111.45      108.96     10.57 o 
   9  11   0        2.62        5.95      7.58 o 
  10  11   0        5.62       12.07     11.93 o 
   0  12   0     2321.90     2393.46     72.37 o 
   1  12   0     1476.02     1602.79     57.33 o 
   2  12   0       41.76       25.89      8.11 o 
   3  12   0      614.29      616.44     23.75 o 
   4  12   0      319.48      353.03     19.07 o 
   5  12   0      192.70      219.49     23.42 o 
   6  12   0        3.59        1.67     18.80 o 
   7  12   0       80.04      100.16     25.46 o 
   8  12   0       41.39       46.48     14.54 o 
   9  12   0       85.25       96.86     14.15 o 
   1  13   0      753.61      726.79     26.22 o 
   2  13   0       11.52       13.21     10.29 o 
   3  13   0     1389.19     1302.99     37.00 o 
   4  13   0       41.12       23.54      9.54 o 
   5  13   0       35.52       65.99     22.11 o 
   6  13   0       81.58      110.58     14.00 o 
   7  13   0      397.09      431.97     30.12 o 
   8  13   0       19.38       31.39     10.90 o 
   9  13   0        4.16       -0.64     10.28 o 
   0  14   0      867.99      902.78     43.41 o 
   1  14   0        3.64       -1.92     10.73 o 
   2  14   0       94.61       73.56     18.39 o 
   3  14   0        3.43        7.08      8.03 o 
   4  14   0        7.16        0.39     10.63 o 
   5  14   0     1039.86     1163.29     37.41 o 
   6  14   0       26.53       20.35     10.29 o 
   7  14   0        3.18       -7.52      9.04 o 
   8  14   0        1.05        9.55     10.39 o 
   1  15   0        6.63        8.68      8.39 o 
   2  15   0      542.88      588.15     39.28 o 
   3  15   0      450.34      397.86     28.65 o 
   4  15   0        2.48       -5.92      7.60 o 
   5  15   0       13.30       19.93      9.91 o 
   6  15   0        5.40        7.28      9.85 o 
   7  15   0       30.82       36.17     12.20 o 
   0  16   0        9.35       14.57     13.26 o 
   1  16   0      164.11      173.40     16.54 o 
   2  16   0      155.42      157.98     16.15 o 
   3  16   0       46.93       50.70     12.65 o 
   4  16   0      156.06      140.30     16.16 o 
   5  16   0        3.63        1.63     11.17 o 
   6  16   0      124.74      154.89     21.45 o 
   7  16   0        2.54       -5.64      9.71 o 
   1  17   0       35.07       41.85     16.76 o 
   2  17   0      204.02      179.06     17.86 o 
   3  17   0        0.05       -9.80      8.08 o 
   4  17   0      126.64      141.46     36.87 o 
   5  17   0        0.75      -11.76     13.23 o 
   6  17   0      112.57      126.60     22.83 o 
   0  18   0      650.38      636.63     42.60 o 
   1  18   0        2.62       18.76     15.64 o 
   2  18   0        0.92       -7.29     16.61 o 
   3  18   0        0.98       -7.25      9.14 o 
   4  18   0      109.87      105.13     21.83 o 
   1  19   0        0.91        7.63     14.95 o 
   2  19   0      147.66      148.51     21.77 o 
 -11   0   1       67.89       65.61     17.20 o 
  -9   0   1      960.31      975.52     41.47 o 
  -7   0   1       83.78       86.13     12.51 o 
  -5   0   1     1050.87     1021.47     20.91 o 
  -3   0   1       85.66      185.80     11.82 o 
  -1   0   1    21893.28    19749.61    626.18 o 
   1   0   1     3544.51     3394.76     81.85 o 
   3   0   1     1327.85     1413.49     36.65 o 
   5   0   1     2520.83     2481.66     41.98 o 
   7   0   1        4.47       18.33      9.32 o 
   9   0   1     1484.46     1427.44     52.42 o 
  11   0   1       43.06       38.41     15.83 o 
 -12   1   1        1.67        3.03     10.14 o 
 -11   1   1      240.33      249.25     17.84 o 
 -10   1   1      115.73      112.22     12.49 o 
  -9   1   1      426.55      429.41     30.56 o 
  -8   1   1     1508.19     1456.35     35.01 o 
  -7   1   1     2202.13     2033.69     41.40 o 
  -6   1   1       37.21       33.75      4.41 o 
  -5   1   1      925.54     1046.73     13.25 o 
  -4   1   1        1.62       29.10     10.60 o 
  -3   1   1     8147.35     8018.39     71.08 o 
  -2   1   1       16.72       21.86      4.16 o 
  -1   1   1     4228.36     4185.88     64.77 o 
   0   1   1      473.35      444.60     11.13 o 
   1   1   1     9182.44    10065.35    113.11 o 
   2   1   1    19987.44    19226.98    213.71 o 
   3   1   1        9.10        9.50      3.84 o 
   4   1   1       11.85       33.88     20.68 o 
   5   1   1     2003.34     1891.66     21.29 o 
   6   1   1      273.97      271.09      8.13 o 
   7   1   1     3257.46     3122.59     57.61 o 
   8   1   1      527.18      527.56     20.63 o 
   9   1   1       72.26       68.32     10.50 o 
  10   1   1       79.11       55.84     11.23 o 
  11   1   1       72.42       67.07     12.96 o 
  12   1   1        7.84        5.68     10.26 o 
 -12   2   1       10.66        6.83     10.70 o 
 -11   2   1      305.78      271.27     25.99 o 
 -10   2   1      100.31       86.74     12.16 o 
  -9   2   1       10.49        0.15      6.81 o 
  -8   2   1       28.48       16.66      6.68 o 
  -7   2   1      544.54      559.70     12.21 o 
  -6   2   1      654.21      626.73     12.24 o 
  -5   2   1       53.84       53.12      4.47 o 
  -4   2   1       41.90       49.84      3.06 o 
  -3   2   1        6.30        5.87      2.87 o 
  -2   2   1    15044.01    15662.22    135.21 o 
  -1   2   1     5890.85     6145.24    120.60 o 
   0   2   1     2202.90     2276.32     71.71 o 
   1   2   1      939.45      979.95     11.47 o 
   2   2   1     1525.53     1506.66     22.71 o 
   3   2   1    11621.88    11794.77    134.54 o 
   4   2   1      309.39      268.02      5.33 o 
   5   2   1        5.40       10.95      2.08 o 
   6   2   1      452.29      453.67     11.64 o 
   7   2   1        5.57        4.86      4.42 o 
   8   2   1     1045.10      974.19     28.76 o 
   9   2   1        4.75       -2.23      6.60 o 
  10   2   1      128.02      135.93     13.88 o 
  11   2   1       48.65       74.63     12.60 o 
  12   2   1        1.35       -6.81     10.66 o 
 -12   3   1       96.66       91.95     14.20 o 
 -11   3   1        5.68        7.26      8.79 o 
 -10   3   1      239.17      219.29     16.01 o 
  -9   3   1      169.98      150.50     17.36 o 
  -8   3   1     1260.26     1240.66     43.19 o 
  -7   3   1      447.51      411.39     10.61 o 
  -6   3   1     2199.71     2154.77     28.34 o 
  -5   3   1      276.88      260.95      7.37 o 
  -4   3   1    11261.65    11146.72    111.46 o 
  -3   3   1     3881.94     3940.01     42.17 o 
  -2   3   1      107.52      198.40      7.76 o 
  -1   3   1     4155.42     4685.37     67.55 o 
   0   3   1    20701.30    20812.46    281.68 o 
   1   3   1     9964.51    10359.88    125.89 o 
   2   3   1    11525.53    11549.47    129.51 o 
   3   3   1     7813.43     8074.34    107.55 o 
   4   3   1      845.40      838.06     23.04 o 
   5   3   1     1383.69     1311.48     21.44 o 
   6   3   1     4437.39     4183.49     48.66 o 
   7   3   1        4.83        1.15      3.99 o 
   8   3   1        1.18        6.17      4.89 o 
   9   3   1        0.93        5.65      5.60 o 
  10   3   1      209.91      224.02     16.28 o 
  11   3   1      150.64      132.27     14.71 o 
  12   3   1       13.58       -4.91      9.91 o 
 -12   4   1       37.31       37.31     11.67 o 
 -11   4   1        0.02        2.85      8.43 o 
 -10   4   1       79.77       71.71     11.28 o 
  -9   4   1      192.43      178.09     10.19 o 
  -8   4   1      113.00      124.24      7.13 o 
  -7   4   1      253.46      237.14     14.61 o 
  -6   4   1     1218.21     1143.36     18.49 o 
  -5   4   1     1651.68     1694.86     23.20 o 
  -4   4   1     1163.83     1190.30     17.19 o 
  -3   4   1      139.09      179.50      5.36 o 
  -2   4   1      187.63      195.15      6.49 o 
  -1   4   1       46.18       29.56      3.31 o 
   0   4   1     6316.19     6728.19     94.86 o 
   1   4   1      237.67      265.77      5.85 o 
   2   4   1     1095.02     1286.49     15.88 o 
   3   4   1      620.26      580.27     12.65 o 
   4   4   1     4143.61     4025.81     45.32 o 
   5   4   1      602.80      603.05     13.81 o 
   6   4   1      165.61      169.75      7.38 o 
   7   4   1       13.17        9.13      3.95 o 
   8   4   1       72.25       79.01      7.48 o 
   9   4   1       43.91       50.66      7.36 o 
  10   4   1      241.82      228.00     16.36 o 
  11   4   1        1.87       -3.17      8.64 o 
  12   4   1        1.09       -3.03     10.95 o 
 -12   5   1      207.39      252.36     19.51 o 
 -11   5   1       36.32       37.19     10.88 o 
 -10   5   1       17.89       25.31      8.32 o 
  -9   5   1        0.41       -1.86      4.91 o 
  -8   5   1     2009.67     2048.64     47.27 o 
  -7   5   1        0.23       -1.51      3.52 o 
  -6   5   1      501.26      488.39     12.58 o 
  -5   5   1      366.76      368.68      9.31 o 
  -4   5   1     2679.05     2604.43     27.18 o 
  -3   5   1       57.92       54.92      3.53 o 
  -2   5   1     2443.80     2232.73     25.93 o 
  -1   5   1      592.03      653.29     19.73 o 
   0   5   1     6962.84     7226.12    110.96 o 
   1   5   1      463.94      538.50      9.63 o 
   2   5   1    24387.10    24339.94    239.33 o 
   3   5   1        1.95        3.90      1.84 o 
   4   5   1        2.57       -3.10      2.35 o 
   5   5   1       31.96       54.87      4.57 o 
   6   5   1     2378.61     2293.59     38.23 o 
   7   5   1      200.98      219.84     12.39 o 
   8   5   1       84.09       77.00      6.59 o 
   9   5   1       21.15       14.51      6.36 o 
  10   5   1      256.01      262.16     15.61 o 
  11   5   1       25.31       14.16      9.07 o 
 -12   6   1        7.70        8.27     10.48 o 
 -11   6   1      122.15      104.21     15.60 o 
 -10   6   1        3.01        1.90      6.01 o 
  -9   6   1       10.75        5.94      5.67 o 
  -8   6   1       64.72       54.14      5.99 o 
  -7   6   1        9.91        8.93      5.21 o 
  -6   6   1     1279.87     1325.60     25.18 o 
  -5   6   1     2297.37     2216.84     29.27 o 
  -4   6   1      682.50      659.10     10.65 o 
  -3   6   1      167.90      166.36      5.69 o 
  -2   6   1      635.87      697.23     12.50 o 
  -1   6   1     6232.76     6541.56     89.83 o 
   0   6   1       64.86       60.08      2.99 o 
   1   6   1      126.14      152.84      5.06 o 
   2   6   1      440.26      482.63      8.28 o 
   3   6   1      535.98      550.44     13.17 o 
   4   6   1      725.34      745.27     10.83 o 
   5   6   1     1195.59     1209.30     19.56 o 
   6   6   1      632.68      634.90     14.17 o 
   7   6   1       92.49       79.49      6.35 o 
   8   6   1      516.78      489.00     16.24 o 
   9   6   1      199.07      177.72     10.95 o 
  10   6   1       59.49       81.52     17.62 o 
  11   6   1        4.35        8.84      7.65 o 
 -11   7   1       15.06       15.74      7.89 o 
 -10   7   1       70.38       70.43      8.92 o 
  -9   7   1      500.41      507.91     14.52 o 
  -8   7   1      269.57      277.72     14.25 o 
  -7   7   1      553.26      560.82     13.73 o 
  -6   7   1      222.68      218.79      8.59 o 
  -5   7   1       48.76       51.03      5.80 o 
  -4   7   1     1988.12     2053.18     23.53 o 
  -3   7   1      281.92      278.20      6.57 o 
  -2   7   1      475.94      475.08      9.00 o 
  -1   7   1      279.31      274.74      6.23 o 
   0   7   1     3724.98     3932.06     42.54 o 
   1   7   1     8047.23     8328.36     84.53 o 
   2   7   1     1436.85     1465.23     17.84 o 
   3   7   1     1708.67     1741.05     20.67 o 
   4   7   1      337.17      328.83     10.21 o 
   5   7   1      843.94      845.83     16.13 o 
   6   7   1     1290.91     1277.53     21.65 o 
   7   7   1       15.57       20.35      4.76 o 
   8   7   1        1.59        7.24      4.80 o 
   9   7   1       71.19       52.40      7.94 o 
  10   7   1      198.55      179.85     12.23 o 
  11   7   1      227.33      222.99     13.36 o 
 -11   8   1      202.25      206.09     27.43 o 
 -10   8   1        1.51        4.29      7.85 o 
  -9   8   1      129.53      134.35      8.99 o 
  -8   8   1      130.57      139.95      8.37 o 
  -7   8   1      538.40      554.89     14.18 o 
  -6   8   1       19.02       18.52      4.30 o 
  -5   8   1     1326.44     1230.21     20.21 o 
  -4   8   1       11.54       10.38      3.77 o 
  -3   8   1        0.73        5.31      2.44 o 
  -2   8   1     1337.09     1302.01     18.15 o 
  -1   8   1     8494.18     8896.54     90.58 o 
   0   8   1      287.35      302.65      9.57 o 
   1   8   1     2096.38     2188.83     26.85 o 
   2   8   1        6.70       18.74      3.96 o 
   3   8   1     3328.42     3163.85     33.71 o 
   4   8   1       13.00       14.80      3.74 o 
   5   8   1      406.78      414.58     11.25 o 
   6   8   1      179.89      162.04      8.03 o 
   7   8   1      109.72       81.07      6.78 o 
   8   8   1        2.42       -0.49      4.60 o 
   9   8   1      478.46      461.39     14.64 o 
  10   8   1       16.92       23.52      8.01 o 
  11   8   1        8.18       19.00      8.40 o 
 -11   9   1       10.10        9.30      9.54 o 
 -10   9   1       16.79       19.81      9.16 o 
  -9   9   1       83.34       77.73     13.90 o 
  -8   9   1       39.78       24.71      6.95 o 
  -7   9   1      195.12      222.96     11.41 o 
  -6   9   1        1.29        3.39      4.75 o 
  -5   9   1       19.92       19.71      5.13 o 
  -4   9   1        5.87       12.32      4.36 o 
  -3   9   1     3606.72     3765.82     45.05 o 
  -2   9   1      251.25      250.42      9.33 o 
  -1   9   1      592.80      598.19     14.22 o 
   0   9   1       34.23       39.07      3.50 o 
   1   9   1     3072.91     3071.59     36.08 o 
   2   9   1      514.63      526.42     10.03 o 
   3   9   1     1290.28     1383.90     18.58 o 
   4   9   1       22.97       24.11      4.15 o 
   5   9   1       80.77      103.14      6.66 o 
   6   9   1      114.56      100.11      7.19 o 
   7   9   1      857.83      861.54     18.71 o 
   8   9   1       96.31      113.57      8.45 o 
   9   9   1       25.65       36.65      8.85 o 
  10   9   1       28.39       22.11      9.39 o 
 -10  10   1      153.47      168.28     14.64 o 
  -9  10   1      139.71      140.88     16.52 o 
  -8  10   1        2.26       -0.86      5.92 o 
  -7  10   1      230.45      230.54     12.17 o 
  -6  10   1      150.65      158.89     13.02 o 
  -5  10   1      607.58      586.52     25.12 o 
  -4  10   1      128.02      112.20      7.99 o 
  -3  10   1       25.18       29.05      4.39 o 
  -2  10   1       10.47       12.52      3.98 o 
  -1  10   1     3283.71     3238.97     46.26 o 
   0  10   1     2481.14     2480.19     37.71 o 
   1  10   1       17.15       20.60      4.62 o 
   2  10   1      166.67      156.41      7.35 o 
   3  10   1     1856.67     1756.38     26.09 o 
   4  10   1      374.11      354.02     10.51 o 
   5  10   1      713.58      729.05     16.83 o 
   6  10   1       32.78       36.32      6.94 o 
   7  10   1      149.04      147.69     10.55 o 
   8  10   1        5.56        1.56      6.01 o 
   9  10   1      149.81      162.95     12.16 o 
  10  10   1        2.89       -2.91     10.32 o 
 -10  11   1        0.18       -7.82      7.42 o 
  -9  11   1        8.41        2.52      7.29 o 
  -8  11   1      289.44      327.97     15.18 o 
  -7  11   1       78.23       92.62      9.23 o 
  -6  11   1       18.14       21.35      6.39 o 
  -5  11   1      432.29      432.50     15.31 o 
  -4  11   1      600.83      635.63     17.62 o 
  -3  11   1      161.05      182.53      8.21 o 
  -2  11   1      495.30      520.57     20.10 o 
  -1  11   1     1003.97      953.01     32.49 o 
   0  11   1      109.83      114.04     14.07 o 
   1  11   1     2054.68     2151.60     45.88 o 
   2  11   1      507.32      541.28     16.52 o 
   3  11   1       80.96       78.40     10.74 o 
   4  11   1       14.24        5.44      9.66 o 
   5  11   1      101.21      121.35     12.50 o 
   6  11   1      295.12      330.18     17.95 o 
   7  11   1      244.24      204.47     15.72 o 
   8  11   1       18.93       20.63      9.15 o 
   9  11   1        0.55       15.05      9.99 o 
  10  11   1       23.86       35.84     15.76 o 
  -9  12   1       48.04       39.40     23.08 o 
  -8  12   1       59.90       67.09     15.48 o 
  -7  12   1       13.98       12.63      8.55 o 
  -6  12   1      668.43      584.14     23.89 o 
  -5  12   1      369.74      295.30     24.49 o 
  -4  12   1      661.79      677.78     29.71 o 
  -3  12   1      192.78      184.65     22.77 o 
  -2  12   1     1324.58     1284.84     53.89 o 
  -1  12   1       32.13       22.64      7.68 o 
   0  12   1      214.84      186.74     13.48 o 
   1  12   1        1.37       -0.99     14.79 o 
   2  12   1       25.18       35.87     11.55 o 
   3  12   1      134.26      116.10     12.76 o 
   4  12   1      479.91      482.97     21.89 o 
   5  12   1       53.33       61.50     11.00 o 
   6  12   1      347.47      310.69     18.77 o 
   7  12   1        2.12        9.95     10.76 o 
   8  12   1      567.25      575.17     25.47 o 
   9  12   1       22.98       30.85     11.88 o 
  -9  13   1        9.46       29.21     11.61 o 
  -8  13   1      291.14      327.69     20.80 o 
  -7  13   1        7.34        9.47      9.42 o 
  -6  13   1      188.87      174.16     19.70 o 
  -5  13   1       20.16       24.11     20.14 o 
  -4  13   1      411.12      448.02     21.24 o 
  -3  13   1      205.45      208.26     15.44 o 
  -2  13   1       19.99       19.77      8.22 o 
  -1  13   1      217.75      182.05     14.33 o 
   0  13   1      607.36      617.95     30.96 o 
   1  13   1      251.84      263.70     22.08 o 
   2  13   1     2717.08     2728.87     46.40 o 
   3  13   1        2.65        2.65      7.34 o 
   4  13   1      226.06      215.09     16.56 o 
   5  13   1        0.60       -3.95      8.03 o 
   6  13   1      236.54      270.21     18.60 o 
   7  13   1        6.67        7.49     13.20 o 
   8  13   1       18.06       17.82     10.93 o 
   9  13   1        8.77        7.68     14.51 o 
  -8  14   1       27.92       12.12     10.03 o 
  -7  14   1       67.32       82.89     13.59 o 
  -6  14   1      360.57      376.44     21.91 o 
  -5  14   1      122.61      155.67     15.72 o 
  -4  14   1      125.85      141.61     14.77 o 
  -3  14   1       19.52       10.54      8.42 o 
  -2  14   1       97.02       90.45     11.87 o 
  -1  14   1      117.67      161.37     14.54 o 
   0  14   1      299.65      288.13     18.10 o 
   1  14   1       31.12       29.14      9.10 o 
   2  14   1       81.22       72.32     12.20 o 
   3  14   1        2.24       10.42      8.64 o 
   4  14   1      989.16      981.86     33.83 o 
   5  14   1      158.24      137.26     15.59 o 
   6  14   1       66.54       52.91     13.01 o 
   7  14   1       13.85       -2.85      9.67 o 
   8  14   1        4.47        2.02     10.54 o 
  -8  15   1        9.28       -8.73     15.42 o 
  -7  15   1       31.39       17.26     10.25 o 
  -6  15   1       78.76       68.30     13.23 o 
  -5  15   1        6.45       -5.05      8.98 o 
  -4  15   1      300.33      313.30     20.56 o 
  -3  15   1      570.73      589.31     25.67 o 
  -2  15   1       16.76       10.63     13.32 o 
  -1  15   1       95.91      112.62     25.02 o 
   0  15   1      519.86      513.49     24.15 o 
   1  15   1       65.00       78.86     33.90 o 
   2  15   1      480.21      469.61     39.06 o 
   3  15   1       71.68       82.86     13.50 o 
   4  15   1       21.50       19.72     11.32 o 
   5  15   1        0.86       -2.50      8.50 o 
   6  15   1       92.91      116.97     15.73 o 
   7  15   1       42.25       50.49     12.93 o 
  -7  16   1       85.97       63.04     13.73 o 
  -6  16   1       35.53       21.40     10.93 o 
  -5  16   1      118.90      158.93     18.55 o 
  -4  16   1      180.26      160.28     16.59 o 
  -3  16   1       12.89       28.52     10.69 o 
  -2  16   1       29.81       19.52     13.64 o 
  -1  16   1      281.99      298.85     25.61 o 
   0  16   1       55.80       62.28     12.17 o 
   1  16   1       18.13       29.65     14.45 o 
   2  16   1        2.21       15.81      9.93 o 
   3  16   1      542.01      580.24     27.55 o 
   4  16   1       16.39        8.68     13.70 o 
   5  16   1       72.49       71.30     14.11 o 
   6  16   1        0.04        2.22     10.22 o 
  -6  17   1       15.54       19.89     15.64 o 
  -5  17   1        3.70        6.69     11.01 o 
  -4  17   1       11.82       -6.68      9.48 o 
  -3  17   1       49.48       47.25     26.80 o 
  -2  17   1       49.13       38.28     17.89 o 
  -1  17   1      124.16      116.09     22.89 o 
   0  17   1        0.31        3.90      9.15 o 
   1  17   1      675.93      674.03     43.60 o 
   2  17   1       28.63       22.63     11.17 o 
   3  17   1       98.63       79.71     14.79 o 
   4  17   1        4.70       21.66     11.69 o 
   5  17   1       60.46       57.32     23.39 o 
  -4  18   1       35.76       62.20     13.88 o 
  -3  18   1        0.09        1.62     10.01 o 
  -2  18   1       42.10       73.59     14.50 o 
  -1  18   1      339.25      302.55     31.90 o 
   0  18   1        0.46        0.23     10.00 o 
   1  18   1        3.01       19.08     15.45 o 
   2  18   1       13.58       12.54     10.80 o 
   3  18   1       56.91       80.56     14.56 o 
   4  18   1       56.85       71.75     15.10 o 
  -2  19   1       97.25       87.81     16.52 o 
  -1  19   1        4.63       16.89     16.76 o 
   0  19   1        0.22        0.81     14.39 o 
   1  19   1       50.86       71.31     22.27 o 
   2  19   1      107.16      123.29     18.11 o 
 -12   0   2       54.10       45.41     17.01 o 
 -10   0   2      852.91      833.72     40.16 o 
  -8   0   2      298.55      301.74     21.58 o 
  -6   0   2     5604.69     5543.64    115.03 o 
  -4   0   2        0.34        7.22      2.63 o 
  -2   0   2      762.72      771.02     14.40 o 
   0   0   2     6793.85     6923.83     94.50 o 
   2   0   2    71895.16    57441.34   5757.90 o 
   4   0   2     8828.90     8448.70    137.42 o 
   6   0   2      867.52      726.39     30.09 o 
   8   0   2      412.30      392.75     25.83 o 
  10   0   2       26.35       52.29     16.08 o 
  12   0   2       34.82       41.28     19.39 o 
 -12   1   2        0.35        0.91     10.11 o 
 -11   1   2       28.04       40.48     10.67 o 
 -10   1   2      171.90      175.17     14.63 o 
  -9   1   2        8.73       11.45      7.38 o 
  -8   1   2      140.43      140.30     11.32 o 
  -7   1   2       70.89       77.79      6.18 o 
  -6   1   2     1235.91     1185.92     19.33 o 
  -5   1   2      117.44      119.03      6.94 o 
  -4   1   2       47.13       35.00      3.42 o 
  -3   1   2     2997.02     2962.26     28.27 o 
  -2   1   2    11397.37    11724.16    101.68 o 
  -1   1   2     2970.48     3066.14     31.42 o 
   0   1   2     3735.86     3928.50     36.95 o 
   1   1   2       13.02       17.24      1.97 o 
   2   1   2      694.43      574.39      8.69 o 
   3   1   2      179.32      171.07      6.13 o 
   4   1   2       67.33       62.05      4.65 o 
   5   1   2       11.59        6.04      4.55 o 
   6   1   2     2066.84     1926.85     26.41 o 
   7   1   2      877.23      823.32     24.63 o 
   8   1   2      295.00      290.71     16.12 o 
   9   1   2        4.76        5.10      7.36 o 
  10   1   2      350.73      383.22     36.44 o 
  11   1   2        0.28        3.68     11.23 o 
  12   1   2       85.59      123.38     16.30 o 
 -12   2   2      164.56      160.54     16.56 o 
 -11   2   2      217.19      201.07     16.24 o 
 -10   2   2      380.52      360.75     26.33 o 
  -9   2   2      434.63      397.15     18.35 o 
  -8   2   2      122.66       97.82     10.15 o 
  -7   2   2      399.90      397.40     14.03 o 
  -6   2   2     3539.58     3578.08     52.88 o 
  -5   2   2       26.74       12.81      2.09 o 
  -4   2   2     2087.41     2035.32     21.34 o 
  -3   2   2      789.16      706.15      9.82 o 
  -2   2   2    55781.69    51491.54    438.38 o 
  -1   2   2    21725.89    20794.61    198.85 o 
   0   2   2     1159.35     1211.99     13.86 o 
   1   2   2      660.57      702.54     10.72 o 
   2   2   2    26367.80    25559.63    397.62 o 
   3   2   2     3385.44     3185.33     34.69 o 
   4   2   2     2639.50     2843.77     38.90 o 
   5   2   2       13.74       17.87      4.04 o 
   6   2   2      214.43      212.22      9.40 o 
   7   2   2      654.89      639.57     16.37 o 
   8   2   2      781.97      769.29     21.66 o 
   9   2   2       45.86       55.00     10.17 o 
  10   2   2      109.20      100.53     22.30 o 
  11   2   2        4.79       12.74      9.97 o 
  12   2   2      105.01      100.20     15.56 o 
 -12   3   2        2.66       -5.52      9.10 o 
 -11   3   2       52.40       39.74     24.77 o 
 -10   3   2       87.16       92.19     12.26 o 
  -9   3   2     1028.87     1021.01     29.65 o 
  -8   3   2       10.60        1.99      4.53 o 
  -7   3   2      757.42      755.18     14.53 o 
  -6   3   2       19.62       35.33      3.89 o 
  -5   3   2     4937.17     5082.90     57.94 o 
  -4   3   2     1319.03     1387.62     15.88 o 
  -3   3   2      475.72      493.46      7.21 o 
  -2   3   2     5461.33     5564.40     56.45 o 
  -1   3   2      371.50      474.33     23.58 o 
   0   3   2     7006.60     7363.89    103.07 o 
   1   3   2      337.61      402.09      6.87 o 
   2   3   2     4424.92     4545.37     47.00 o 
   3   3   2      752.05      666.90     10.08 o 
   4   3   2      436.93      470.17     11.53 o 
   5   3   2     8639.18     8617.28    103.98 o 
   6   3   2        7.22        9.72      3.69 o 
   7   3   2      305.71      299.54      9.91 o 
   8   3   2       12.37        7.17      6.54 o 
   9   3   2       28.03       23.88      6.65 o 
  10   3   2       90.14      128.17     14.35 o 
  11   3   2       98.04      131.68     15.25 o 
 -12   4   2        1.12        0.95      9.99 o 
 -11   4   2      279.73      289.65     18.91 o 
 -10   4   2      186.95      182.49     23.52 o 
  -9   4   2      139.63      171.54     11.30 o 
  -8   4   2       29.84       21.19      4.64 o 
  -7   4   2      495.32      475.82     11.72 o 
  -6   4   2      661.69      637.50     12.93 o 
  -5   4   2     6171.37     6117.31     65.47 o 
  -4   4   2       26.46       19.18      2.83 o 
  -3   4   2     7949.56     8370.55     84.47 o 
  -2   4   2     1852.97     2000.20     23.06 o 
  -1   4   2     1644.58     1507.98     26.51 o 
   0   4   2      333.18      316.92     11.42 o 
   1   4   2     2563.27     2589.47     28.49 o 
   2   4   2      323.35      384.03      7.15 o 
   3   4   2     5616.92     5299.52     55.21 o 
   4   4   2      480.59      475.78     11.59 o 
   5   4   2      418.04      417.12     11.92 o 
   6   4   2     1175.14     1206.93     20.14 o 
   7   4   2     1253.62     1253.56     21.51 o 
   8   4   2       18.16       17.31      5.57 o 
   9   4   2      134.52      132.35      9.79 o 
  10   4   2        5.71        6.98     11.95 o 
  11   4   2       38.90       36.61     11.55 o 
 -12   5   2        1.74        8.49     14.14 o 
 -11   5   2      111.02      145.47     14.91 o 
 -10   5   2       32.63       20.18      6.82 o 
  -9   5   2      683.23      672.82     18.07 o 
  -8   5   2      336.51      296.19     10.18 o 
  -7   5   2      159.25      142.88      7.15 o 
  -6   5   2      137.67      119.98      6.14 o 
  -5   5   2      633.30      627.44     12.27 o 
  -4   5   2      770.45      771.55     15.79 o 
  -3   5   2      674.01      608.67     14.45 o 
  -2   5   2      585.81      624.89     12.88 o 
  -1   5   2     3623.93     3884.81     82.35 o 
   0   5   2     2433.77     2549.82     40.78 o 
   1   5   2     4498.97     4801.49     66.26 o 
   2   5   2      758.12      829.99     15.78 o 
   3   5   2     2307.39     2509.68     31.01 o 
   4   5   2      505.61      519.44     11.36 o 
   5   5   2      439.30      430.73     10.86 o 
   6   5   2      266.85      245.76      8.89 o 
   7   5   2     1263.42     1335.97     29.91 o 
   8   5   2       38.31       33.85      7.31 o 
   9   5   2      411.04      402.85     20.85 o 
  10   5   2        0.92        5.73      7.56 o 
  11   5   2      198.09      200.17     17.45 o 
 -12   6   2       16.36        7.06     10.67 o 
 -11   6   2       11.49        9.57      7.23 o 
 -10   6   2       57.89       55.17      8.00 o 
  -9   6   2      297.82      321.26     19.52 o 
  -8   6   2       39.59       38.78      5.41 o 
  -7   6   2     2326.23     2282.95     31.78 o 
  -6   6   2      465.00      464.70     11.47 o 
  -5   6   2     1293.59     1363.75     20.53 o 
  -4   6   2      589.20      583.19     12.00 o 
  -3   6   2     1340.18     1266.50     17.64 o 
  -2   6   2      824.11      839.98     13.81 o 
  -1   6   2     2805.07     2694.54     71.96 o 
   0   6   2     1444.21     1508.73     27.52 o 
   1   6   2       22.94       57.66      3.35 o 
   2   6   2      443.16      411.44      8.27 o 
   3   6   2    14019.59    14008.92    138.40 o 
   4   6   2     2121.87     2047.52     31.24 o 
   5   6   2      168.10      162.40      7.19 o 
   6   6   2       31.20       30.72      5.92 o 
   7   6   2      774.49      779.51     16.92 o 
   8   6   2       25.42       30.70      5.76 o 
   9   6   2       11.72        8.79      6.46 o 
  10   6   2       37.95       32.38      8.24 o 
  11   6   2        3.91       11.45      7.86 o 
 -11   7   2        0.58       10.95      8.82 o 
 -10   7   2      249.10      227.03     12.92 o 
  -9   7   2      144.30      154.81      8.78 o 
  -8   7   2      206.38      196.41      9.06 o 
  -7   7   2        2.92        9.55      4.25 o 
  -6   7   2      248.26      255.65     12.85 o 
  -5   7   2     1179.18     1188.10     19.79 o 
  -4   7   2     2656.65     2617.98     50.97 o 
  -3   7   2       35.96       43.41      3.58 o 
  -2   7   2      325.14      355.28      8.48 o 
  -1   7   2        3.48       12.86      5.32 o 
   0   7   2     1108.43      965.17     21.46 o 
   1   7   2     1530.57     1617.10     23.09 o 
   2   7   2     1877.79     2047.74     25.29 o 
   3   7   2      504.58      526.69     10.50 o 
   4   7   2      931.16      918.82     16.48 o 
   5   7   2      363.71      350.05     10.44 o 
   6   7   2      794.60      736.02     15.85 o 
   7   7   2       81.68       94.13      7.18 o 
   8   7   2      117.08      100.06     11.65 o 
   9   7   2       47.45       37.25      7.88 o 
  10   7   2      287.17      295.91     14.57 o 
  11   7   2       30.60       41.45      9.45 o 
 -11   8   2       23.30       26.85     10.26 o 
 -10   8   2      237.28      259.12     16.26 o 
  -9   8   2        0.05        0.81      6.09 o 
  -8   8   2      141.11      142.29      9.79 o 
  -7   8   2        0.26        2.97      4.64 o 
  -6   8   2      583.83      605.63     17.29 o 
  -5   8   2      684.40      702.08     14.23 o 
  -4   8   2      407.22      396.04      9.85 o 
  -3   8   2       65.11       53.54      3.92 o 
  -2   8   2     5147.24     5251.50     82.25 o 
  -1   8   2     2853.02     2875.87     54.11 o 
   0   8   2      135.71      118.21      7.66 o 
   1   8   2     5455.97     6005.21     71.86 o 
   2   8   2     3535.49     3467.16     39.50 o 
   3   8   2        8.25       11.89      2.87 o 
   4   8   2      965.63      939.53     17.24 o 
   5   8   2        0.60        3.40      3.69 o 
   6   8   2       42.62       44.88      6.20 o 
   7   8   2      232.73      212.71     10.94 o 
   8   8   2      477.07      480.71     14.61 o 
   9   8   2       20.18        6.32      9.02 o 
  10   8   2        7.61       17.14      7.95 o 
  11   8   2        1.43       -3.71      7.78 o 
 -11   9   2        1.49        5.57     14.51 o 
 -10   9   2       37.17       29.05      9.57 o 
  -9   9   2       34.83       30.04      7.65 o 
  -8   9   2      289.16      272.99     14.38 o 
  -7   9   2       27.88       36.30     11.89 o 
  -6   9   2      550.54      562.32     16.58 o 
  -5   9   2      244.58      224.37     10.49 o 
  -4   9   2     1563.91     1547.88     28.04 o 
  -3   9   2        0.13        2.21      3.74 o 
  -2   9   2      524.92      544.34     16.88 o 
  -1   9   2       19.11       16.92      4.72 o 
   0   9   2      886.21      776.98     20.16 o 
   1   9   2      604.65      619.37     17.31 o 
   2   9   2     1399.74     1307.84     20.79 o 
   3   9   2        1.30        1.32      2.74 o 
   4   9   2      353.45      353.16     10.51 o 
   5   9   2       87.48       84.53      6.46 o 
   6   9   2      586.70      559.11     14.52 o 
   7   9   2        1.34        1.12      4.75 o 
   8   9   2       15.20        9.62      5.46 o 
   9   9   2        2.55       -4.13      5.56 o 
  10   9   2       81.35       79.89     10.30 o 
 -10  10   2       78.07       80.86     10.33 o 
  -9  10   2       59.04       64.10     10.81 o 
  -8  10   2       53.59       51.25      8.31 o 
  -7  10   2       56.63       73.60     10.73 o 
  -6  10   2     1489.67     1627.32     36.93 o 
  -5  10   2      208.05      182.26     10.03 o 
  -4  10   2      162.70      138.50      9.53 o 
  -3  10   2       95.94      112.60      6.58 o 
  -2  10   2     1680.93     1768.20     30.00 o 
  -1  10   2      286.64      295.82     10.88 o 
   0  10   2      218.15      196.99      9.57 o 
   1  10   2     1541.93     1611.68     28.16 o 
   2  10   2     5044.60     5320.67     61.21 o 
   3  10   2       17.29        9.52      4.85 o 
   4  10   2     1145.54     1165.62     24.95 o 
   5  10   2      674.58      679.83     18.96 o 
   6  10   2       63.61       79.62      7.14 o 
   7  10   2       17.73       25.47      5.89 o 
   8  10   2      117.09      112.60     11.54 o 
   9  10   2       42.36       59.77      9.19 o 
  10  10   2        3.61       -5.21      9.13 o 
 -10  11   2        7.91        5.90     10.56 o 
  -9  11   2      164.43      135.63     11.59 o 
  -8  11   2        1.27       -8.86      5.91 o 
  -7  11   2       60.46       57.25      8.09 o 
  -6  11   2       21.26       28.36      6.46 o 
  -5  11   2      630.07      563.78     17.29 o 
  -4  11   2       49.88       46.37      9.80 o 
  -3  11   2     1138.58     1132.16     20.41 o 
  -2  11   2     1168.64     1115.50     22.90 o 
  -1  11   2      762.37      731.99     17.64 o 
   0  11   2     2117.81     2010.94     33.91 o 
   1  11   2     1574.40     1548.15     28.25 o 
   2  11   2       97.45      114.43      7.01 o 
   3  11   2       49.96       57.65      8.87 o 
   4  11   2      232.28      264.55     16.49 o 
   5  11   2      920.70      888.93     29.13 o 
   6  11   2       65.10       66.49     14.42 o 
   7  11   2      211.28      222.26     16.49 o 
   8  11   2        0.47       -2.38      9.95 o 
   9  11   2      142.77      139.78     20.52 o 
 -10  12   2       20.17       10.63     10.41 o 
  -9  12   2       46.14       34.79      8.96 o 
  -8  12   2       21.05        4.69     10.35 o 
  -7  12   2      467.89      542.72     18.80 o 
  -6  12   2      232.75      265.27     13.64 o 
  -5  12   2        7.34        4.86      5.65 o 
  -4  12   2      155.56      135.98     12.75 o 
  -3  12   2       11.92       23.51      8.51 o 
  -2  12   2       92.83       78.01     18.55 o 
  -1  12   2      419.14      455.54     24.08 o 
   0  12   2       32.82       26.51      7.48 o 
   1  12   2       98.77      100.57     10.94 o 
   2  12   2     1225.28     1262.23     27.24 o 
   3  12   2     1647.27     1745.83     43.67 o 
   4  12   2      288.05      251.12     16.94 o 
   5  12   2       83.98       93.77     12.61 o 
   6  12   2       12.26        7.06      8.82 o 
   7  12   2      112.85      111.83     17.11 o 
   8  12   2        1.54       -4.06      9.10 o 
   9  12   2       76.54       91.97     16.86 o 
  -9  13   2      102.85       73.20     12.95 o 
  -8  13   2        4.23       -5.92     12.70 o 
  -7  13   2       75.26       77.78     12.12 o 
  -6  13   2       36.97       55.46     11.25 o 
  -5  13   2      422.47      415.88     21.15 o 
  -4  13   2       12.24       10.69      8.24 o 
  -3  13   2      308.10      278.30     17.20 o 
  -2  13   2      346.21      331.30     34.28 o 
  -1  13   2      179.82      153.47     13.78 o 
   0  13   2      406.17      429.93     20.31 o 
   1  13   2     1631.83     1549.47     48.51 o 
   2  13   2      263.57      256.92     17.21 o 
   3  13   2      117.38      134.53     14.26 o 
   4  13   2        4.04        1.14     14.98 o 
   5  13   2      435.10      422.88     33.06 o 
   6  13   2       10.64        8.74     10.51 o 
   7  13   2        7.10       -5.08      8.29 o 
   8  13   2       60.05       61.00     12.80 o 
  -8  14   2       37.37       29.23     13.67 o 
  -7  14   2       13.86       12.11      9.67 o 
  -6  14   2        6.53       10.60     13.98 o 
  -5  14   2      564.74      575.87     25.75 o 
  -4  14   2        3.38       -4.55      7.59 o 
  -3  14   2      539.98      538.52     32.06 o 
  -2  14   2      102.10      105.74     12.68 o 
  -1  14   2      416.39      456.04     22.05 o 
   0  14   2      225.01      255.16     17.19 o 
   1  14   2       52.82       79.06     11.54 o 
   2  14   2        9.03       11.34      8.66 o 
   3  14   2      276.22      298.01     20.48 o 
   4  14   2       45.26       56.00     12.16 o 
   5  14   2       61.53       79.06     13.32 o 
   6  14   2        0.46       -0.08     22.30 o 
   7  14   2      112.91       91.64     15.01 o 
   8  14   2        5.29        4.46     11.40 o 
  -8  15   2      168.27      164.69     19.23 o 
  -7  15   2       68.96       72.56     13.63 o 
  -6  15   2        5.36       13.47      9.96 o 
  -5  15   2      245.96      234.20     18.36 o 
  -4  15   2       47.92       59.94     11.92 o 
  -3  15   2      140.03      161.56     26.02 o 
  -2  15   2        8.61       17.58     13.26 o 
  -1  15   2      255.27      218.96     19.61 o 
   0  15   2      321.88      330.54     19.81 o 
   1  15   2      142.30      117.16     13.64 o 
   2  15   2      503.62      492.15     24.21 o 
   3  15   2       80.49      103.44     19.98 o 
   4  15   2      156.93      143.09     34.59 o 
   5  15   2      318.21      301.98     21.40 o 
   6  15   2       26.52       32.38     11.58 o 
   7  15   2        0.51       -7.23      9.78 o 
  -7  16   2       21.86       26.77     12.01 o 
  -6  16   2      213.02      211.36     18.84 o 
  -5  16   2       28.14        9.51     16.36 o 
  -4  16   2       32.62       21.69     10.78 o 
  -3  16   2        5.42       12.28     10.76 o 
  -2  16   2      473.10      436.53     34.53 o 
  -1  16   2       22.99       12.52      9.35 o 
   0  16   2       19.55       21.91     18.61 o 
   1  16   2       22.41       -3.38     13.26 o 
   2  16   2      269.85      266.60     20.00 o 
   3  16   2      109.94      117.95     15.88 o 
   4  16   2      170.50      187.86     30.49 o 
   5  16   2        0.01       -3.10      9.70 o 
   6  16   2        1.38       -3.51     10.62 o 
  -6  17   2        0.62        2.61     10.93 o 
  -5  17   2        7.76       11.18     11.40 o 
  -4  17   2      269.39      269.25     21.19 o 
  -3  17   2       13.59       14.88     10.29 o 
  -2  17   2        5.63       19.08     16.33 o 
  -1  17   2       15.99       30.18     11.02 o 
   0  17   2      411.62      422.70     35.97 o 
   1  17   2       12.32        5.32     16.08 o 
   2  17   2       85.81       52.44     12.96 o 
   3  17   2       51.97       17.97     11.54 o 
   4  17   2        4.77        3.35     10.52 o 
   5  17   2       14.17       22.93     12.39 o 
  -4  18   2        2.74        6.37     10.61 o 
  -3  18   2       40.01       44.90     12.72 o 
  -2  18   2       38.02       50.04     18.39 o 
  -1  18   2       92.77      113.65     22.58 o 
   0  18   2      125.30      130.29     25.27 o 
   1  18   2       31.40       22.86     11.05 o 
   2  18   2      169.01      168.45     18.97 o 
   3  18   2       25.13       28.45     13.03 o 
   4  18   2      118.29      161.06     19.28 o 
  -2  19   2       63.61       40.09     13.02 o 
  -1  19   2       10.48       14.82     15.07 o 
   0  19   2       28.66       10.76     16.58 o 
   1  19   2       44.44       62.94     14.62 o 
 -11   0   3       14.76       21.27     14.45 o 
  -9   0   3      135.52      139.11     17.20 o 
  -7   0   3      536.00      526.17     25.77 o 
  -5   0   3      108.52      109.15     33.87 o 
  -3   0   3      140.26      100.75      5.38 o 
  -1   0   3    15196.71    15720.17    213.76 o 
   1   0   3    25358.98    24007.34   1039.07 o 
   3   0   3      196.02      281.12      9.44 o 
   5   0   3      835.17      839.35     31.84 o 
   7   0   3      432.60      438.66     26.15 o 
   9   0   3      213.62      252.57     23.77 o 
  11   0   3      109.82      120.78     22.33 o 
 -12   1   3       15.60        8.77     10.35 o 
 -11   1   3       65.56       76.62     12.34 o 
 -10   1   3        9.98       18.44      8.47 o 
  -9   1   3     1919.47     1858.29     42.85 o 
  -8   1   3      175.53      186.42     12.35 o 
  -7   1   3        1.88        2.84      3.85 o 
  -6   1   3     2445.85     2484.07     30.45 o 
  -5   1   3     4816.23     4600.04     50.24 o 
  -4   1   3     3421.07     3380.56     37.22 o 
  -3   1   3     1695.13     1695.42     17.69 o 
  -2   1   3     1666.65     1756.84     20.20 o 
  -1   1   3     3096.14     3130.02     37.61 o 
   0   1   3     6103.27     6302.41     56.13 o 
   1   1   3     3219.16     3082.96     29.23 o 
   2   1   3     1583.74     1741.70     20.66 o 
   3   1   3     5411.96     5393.57     66.02 o 
   4   1   3     1464.24     1409.23     23.14 o 
   5   1   3     3380.42     3225.04     44.94 o 
   6   1   3      862.25      846.49     18.60 o 
   7   1   3      104.40       85.40      9.82 o 
   8   1   3       43.88       61.42      9.70 o 
   9   1   3      586.48      548.32     23.15 o 
  10   1   3        1.42       -5.89      7.56 o 
  11   1   3        6.36       19.43     10.71 o 
 -12   2   3        4.35        5.37      9.62 o 
 -11   2   3       14.74        1.80      9.14 o 
 -10   2   3       14.89        7.59      8.72 o 
  -9   2   3       37.21       35.99      9.09 o 
  -8   2   3      121.28      131.85     11.10 o 
  -7   2   3      739.74      781.64     17.75 o 
  -6   2   3      323.34      328.94      8.29 o 
  -5   2   3      708.79      761.46     13.80 o 
  -4   2   3      786.36      803.84     10.70 o 
  -3   2   3     2985.09     3063.72     33.64 o 
  -2   2   3     1181.50     1238.78     13.38 o 
  -1   2   3     1443.64     1542.30     17.76 o 
   0   2   3      138.37      143.98      5.65 o 
   1   2   3      922.52      939.66     12.43 o 
   2   2   3     4517.57     4649.80     48.56 o 
   3   2   3     5902.51     5968.56     61.87 o 
   4   2   3     1352.03     1336.92     22.55 o 
   5   2   3       34.15       53.98      8.70 o 
   6   2   3       26.52       24.93      5.21 o 
   7   2   3     1173.50     1193.68     24.10 o 
   8   2   3      238.62      251.09     15.35 o 
   9   2   3        0.25       -2.69      7.22 o 
  10   2   3       59.12       42.37     11.13 o 
  11   2   3       18.36        6.81     11.20 o 
 -12   3   3       18.35       19.54     10.65 o 
 -11   3   3      149.72      144.21     15.07 o 
 -10   3   3      998.43     1016.63     46.01 o 
  -9   3   3      279.25      255.16     16.01 o 
  -8   3   3       69.98       73.13      5.77 o 
  -7   3   3       36.56       37.38      5.61 o 
  -6   3   3     2122.66     2034.13     26.81 o 
  -5   3   3      930.98      948.11     14.12 o 
  -4   3   3     8262.04     8469.49     76.44 o 
  -3   3   3     1036.59      941.07     11.52 o 
  -2   3   3      165.43      167.21      3.83 o 
  -1   3   3     6758.20     7188.53     82.51 o 
   0   3   3     5699.47     5362.96     54.63 o 
   1   3   3     1336.79     1357.74     16.82 o 
   2   3   3     2106.86     2244.51     25.86 o 
   3   3   3     1617.90     1639.91     20.59 o 
   4   3   3    10888.71    11028.46    129.55 o 
   5   3   3     1259.97     1235.78     22.66 o 
   6   3   3     2745.85     2682.11     40.72 o 
   7   3   3      311.48      304.85     10.47 o 
   8   3   3      139.72      117.55      9.15 o 
   9   3   3      132.91      111.20     14.26 o 
  10   3   3      117.78      144.68     16.04 o 
  11   3   3       35.55       20.83     10.93 o 
 -12   4   3       89.19       82.56     13.80 o 
 -11   4   3       15.60       11.22      9.78 o 
 -10   4   3       35.45       25.88     12.04 o 
  -9   4   3      157.49      166.24     10.51 o 
  -8   4   3       45.71       56.89      5.60 o 
  -7   4   3      238.51      237.12      8.46 o 
  -6   4   3      735.36      684.80     13.35 o 
  -5   4   3       95.78      103.70      4.19 o 
  -4   4   3     3636.25     3862.80     37.70 o 
  -3   4   3      546.71      554.20      9.53 o 
  -2   4   3     5145.34     5372.47     67.77 o 
  -1   4   3        0.42        0.03      1.61 o 
   0   4   3      211.78      204.17      5.43 o 
   1   4   3     1644.67     1548.57     19.09 o 
   2   4   3     2236.40     2387.48     27.57 o 
   3   4   3      303.50      348.41      7.65 o 
   4   4   3     5198.74     5043.22     54.16 o 
   5   4   3      181.92      197.58     11.86 o 
   6   4   3     1403.91     1348.17     35.51 o 
   7   4   3      542.80      498.35     13.22 o 
   8   4   3      139.54      155.57     16.51 o 
   9   4   3      268.36      257.48     16.89 o 
  10   4   3        9.26       16.73      9.57 o 
  11   4   3       14.02       21.31     12.20 o 
 -12   5   3       51.61       41.62     18.11 o 
 -11   5   3       51.54       52.38     11.68 o 
 -10   5   3      518.35      507.54     16.46 o 
  -9   5   3      100.74       97.88      8.29 o 
  -8   5   3     1487.61     1608.57     25.21 o 
  -7   5   3       41.40       49.99      5.42 o 
  -6   5   3     2116.19     2103.96     32.18 o 
  -5   5   3       83.39       93.43      5.04 o 
  -4   5   3     3486.64     3367.42     38.55 o 
  -3   5   3     1378.39     1457.11     19.09 o 
  -2   5   3     4006.67     4112.18     50.38 o 
  -1   5   3      172.16      186.19      8.18 o 
   0   5   3     1177.27     1018.05     15.43 o 
   1   5   3       41.52       51.09      6.06 o 
   2   5   3      190.30      177.86      5.44 o 
   3   5   3      321.85      334.99      7.83 o 
   4   5   3     7849.21     7548.83     78.22 o 
   5   5   3        2.72        4.59      3.86 o 
   6   5   3      304.77      289.93     15.09 o 
   7   5   3        2.53        6.72      5.18 o 
   8   5   3      398.58      404.51     14.92 o 
   9   5   3        3.69       -0.13      5.66 o 
  10   5   3      122.17      117.77     10.76 o 
  11   5   3        2.69        1.13     10.00 o 
 -12   6   3        6.62       11.76     16.14 o 
 -11   6   3      100.75       99.49     13.63 o 
 -10   6   3        3.71        1.93      7.66 o 
  -9   6   3      147.81      159.96      8.71 o 
  -8   6   3       31.57       25.85      5.13 o 
  -7   6   3       74.40       61.28      5.80 o 
  -6   6   3      228.94      221.05      8.13 o 
  -5   6   3        1.85       -0.82      2.78 o 
  -4   6   3      244.12      230.07      7.02 o 
  -3   6   3     1740.61     1815.73     22.96 o 
  -2   6   3     5354.47     5498.88     83.97 o 
  -1   6   3     2963.60     2976.93     49.02 o 
   0   6   3     2906.71     3170.64     60.52 o 
   1   6   3     2046.86     2115.44     25.43 o 
   2   6   3      656.85      657.36     11.31 o 
   3   6   3     1198.48     1179.93     16.94 o 
   4   6   3       25.23       28.59      4.61 o 
   5   6   3      348.41      341.24     11.51 o 
   6   6   3        3.93        5.18      4.38 o 
   7   6   3        5.93        0.86      4.17 o 
   8   6   3      431.78      463.22     14.12 o 
   9   6   3       97.03      100.04      9.72 o 
  10   6   3        7.26       14.74      7.59 o 
  11   6   3      110.98       81.60     10.70 o 
 -11   7   3       43.34       52.23     17.39 o 
 -10   7   3      368.83      437.85     32.40 o 
  -9   7   3       47.78       61.09      7.97 o 
  -8   7   3      287.06      287.66     10.65 o 
  -7   7   3      112.28       98.19      6.66 o 
  -6   7   3      791.18      753.81     16.58 o 
  -5   7   3     1848.54     1894.66     37.90 o 
  -4   7   3     1141.37     1215.71     20.31 o 
  -3   7   3      330.51      334.09      7.64 o 
  -2   7   3       56.17       59.22      7.26 o 
  -1   7   3      208.53      164.43      8.74 o 
   0   7   3     3345.56     3243.90     53.68 o 
   1   7   3      720.00      736.35     12.53 o 
   2   7   3      953.46      933.56     14.65 o 
   3   7   3      211.36      215.22      6.72 o 
   4   7   3      772.13      743.47     16.64 o 
   5   7   3     2062.87     2012.55     32.96 o 
   6   7   3      233.38      190.05     12.83 o 
   7   7   3       94.87       75.60      6.82 o 
   8   7   3      227.39      205.84     10.07 o 
   9   7   3       18.11       29.17      7.43 o 
  10   7   3       24.73       33.07      8.60 o 
 -11   8   3       36.58       34.46     16.58 o 
 -10   8   3       21.25        6.76     12.95 o 
  -9   8   3      188.87      156.34     10.80 o 
  -8   8   3        5.82        1.51      5.68 o 
  -7   8   3      918.48      919.75     21.47 o 
  -6   8   3      188.18      168.17      9.17 o 
  -5   8   3       97.57      103.88      7.47 o 
  -4   8   3      133.40      149.25      8.11 o 
  -3   8   3     3467.31     3339.46     47.07 o 
  -2   8   3       87.69       69.45      6.84 o 
  -1   8   3      162.26      129.10      8.17 o 
   0   8   3        3.50        0.79      4.19 o 
   1   8   3     3901.88     4135.00     54.96 o 
   2   8   3        6.82       11.73      2.88 o 
   3   8   3     4822.06     4851.89     53.57 o 
   4   8   3     1118.86     1176.88     36.39 o 
   5   8   3      123.61      126.52      7.28 o 
   6   8   3      127.46      143.61      8.11 o 
   7   8   3      382.71      390.41     12.90 o 
   8   8   3        0.26       -4.29      5.10 o 
   9   8   3       14.37       20.56      7.56 o 
  10   8   3       31.55       27.53      8.48 o 
 -11   9   3       31.28       45.85     18.64 o 
 -10   9   3        3.11        6.60     13.70 o 
  -9   9   3      401.32      430.95     16.41 o 
  -8   9   3        1.22       -0.06      5.63 o 
  -7   9   3      330.17      305.96     12.98 o 
  -6   9   3        4.81       -0.56      4.45 o 
  -5   9   3      604.21      696.09     17.93 o 
  -4   9   3       68.68       82.63      7.02 o 
  -3   9   3     2325.28     2257.94     35.68 o 
  -2   9   3      171.13      148.84      9.72 o 
  -1   9   3     2339.89     2436.46     45.91 o 
   0   9   3      476.77      496.41     16.35 o 
   1   9   3     1505.01     1473.25     30.91 o 
   2   9   3        0.06        0.25      3.73 o 
   3   9   3     1770.04     1821.71     29.50 o 
   4   9   3       47.89       33.02     13.79 o 
   5   9   3     1019.39      961.72     18.94 o 
   6   9   3       16.34       10.99      4.85 o 
   7   9   3       54.99       45.83      6.60 o 
   8   9   3       26.06       15.49      6.17 o 
   9   9   3      268.27      283.97     14.34 o 
  10   9   3       15.44       15.77      7.89 o 
 -10  10   3       34.61       46.42     12.10 o 
  -9  10   3      124.58      131.33     14.42 o 
  -8  10   3      213.27      176.87     11.47 o 
  -7  10   3      902.75      828.28     21.55 o 
  -6  10   3      379.41      422.33     14.88 o 
  -5  10   3       91.49       90.93      7.89 o 
  -4  10   3      604.65      561.19     16.03 o 
  -3  10   3      483.87      435.98     16.68 o 
  -2  10   3      349.78      363.33     14.79 o 
  -1  10   3     1340.17     1317.64     84.10 o 
   0  10   3       49.96       50.15      7.88 o 
   1  10   3     1881.76     1782.54     35.97 o 
   2  10   3       97.21       83.50      6.90 o 
   3  10   3      541.02      529.27     18.94 o 
   4  10   3      699.11      673.33     22.84 o 
   5  10   3        9.58       16.81      6.11 o 
   6  10   3      637.47      629.10     20.02 o 
   7  10   3      785.89      750.95     35.62 o 
   8  10   3       41.52       33.68      8.65 o 
   9  10   3        0.77       -3.75      7.39 o 
  10  10   3       18.19       18.70     15.39 o 
 -10  11   3       39.10       32.31     11.43 o 
  -9  11   3      134.13      155.25     15.84 o 
  -8  11   3       71.74       67.48     11.94 o 
  -7  11   3      117.06      129.29     12.56 o 
  -6  11   3      262.94      298.90     13.78 o 
  -5  11   3      570.12      604.61     17.76 o 
  -4  11   3      382.62      391.49     15.04 o 
  -3  11   3      221.26      217.21     12.92 o 
  -2  11   3        2.22        4.56      5.18 o 
  -1  11   3      294.86      313.44     21.02 o 
   0  11   3      745.79      716.65     21.41 o 
   1  11   3      634.20      645.45     24.39 o 
   2  11   3       83.55       89.22      6.61 o 
   3  11   3       48.76       20.83      5.96 o 
   4  11   3      331.22      341.79     14.35 o 
   5  11   3      127.49      146.55     12.71 o 
   6  11   3      716.62      715.94     21.23 o 
   7  11   3        4.32       17.52      9.70 o 
   8  11   3       70.18      104.24     20.45 o 
   9  11   3      134.47      132.72     21.80 o 
 -10  12   3        8.80        1.19      9.39 o 
  -9  12   3        0.44      -10.01      8.62 o 
  -8  12   3      256.81      268.93     14.29 o 
  -7  12   3       42.51       31.78      7.60 o 
  -6  12   3      181.14      192.20     14.10 o 
  -5  12   3       15.97       10.77      5.65 o 
  -4  12   3       51.32       48.18      8.28 o 
  -3  12   3      125.93      118.01     19.35 o 
  -2  12   3      746.15      744.83     29.66 o 
  -1  12   3       67.72       78.32      7.87 o 
   0  12   3        0.57       -1.28      4.56 o 
   1  12   3      182.07      177.21     10.03 o 
   2  12   3     1515.99     1503.78     30.49 o 
   3  12   3       15.77       18.49     15.48 o 
   4  12   3       19.49        6.42      7.98 o 
   5  12   3      120.72      123.05     21.33 o 
   6  12   3        2.29       -8.53      8.54 o 
   7  12   3        2.70       -0.43      9.13 o 
   8  12   3      197.32      182.73     20.99 o 
   9  12   3       15.17       35.99     12.29 o 
  -9  13   3       15.17        9.03     10.17 o 
  -8  13   3       63.51       60.89     12.17 o 
  -7  13   3        1.17       -4.11      8.02 o 
  -6  13   3      317.87      335.63     19.46 o 
  -5  13   3      248.98      233.63     16.59 o 
  -4  13   3      809.96      834.81     31.27 o 
  -3  13   3      107.45      127.23     19.58 o 
  -2  13   3      282.36      262.91     29.99 o 
  -1  13   3      223.34      239.55     16.15 o 
   0  13   3      200.12      238.70     28.30 o 
   1  13   3       96.58       86.71     13.76 o 
   2  13   3       12.13       10.43      9.29 o 
   3  13   3        7.80       18.10      8.80 o 
   4  13   3      572.16      575.88     41.06 o 
   5  13   3       42.48       73.08     23.55 o 
   6  13   3       79.81       82.61     13.79 o 
   7  13   3       10.80       11.90      9.50 o 
   8  13   3       42.66       50.27     13.03 o 
  -8  14   3       20.16       27.83     17.08 o 
  -7  14   3       16.31       20.20      9.93 o 
  -6  14   3      574.04      608.77     58.73 o 
  -5  14   3       18.92       29.47     10.82 o 
  -4  14   3      270.54      261.86     21.58 o 
  -3  14   3       88.51      103.22     12.90 o 
  -2  14   3      363.75      393.28     20.65 o 
  -1  14   3       19.56       15.34      8.42 o 
   0  14   3        0.01       -0.54      6.91 o 
   1  14   3      207.32      210.66     15.65 o 
   2  14   3      288.83      257.75     18.23 o 
   3  14   3        7.64        8.01      8.49 o 
   4  14   3      498.29      481.42     26.43 o 
   5  14   3        7.25        2.40      9.59 o 
   6  14   3      378.21      369.19     22.33 o 
   7  14   3       10.45       16.27     12.79 o 
  -8  15   3        3.18       -1.50     16.51 o 
  -7  15   3        0.80        0.37      9.11 o 
  -6  15   3       14.71       34.22     24.30 o 
  -5  15   3        2.66       -0.61      8.40 o 
  -4  15   3      225.83      199.69     16.97 o 
  -3  15   3      122.34      140.94     16.67 o 
  -2  15   3       14.34       21.76      9.33 o 
  -1  15   3      489.39      477.48     23.38 o 
   0  15   3      316.86      313.71     19.30 o 
   1  15   3      504.25      461.75     18.40 o 
   2  15   3       17.37       13.92      9.39 o 
   3  15   3       69.54       66.48     35.53 o 
   4  15   3      545.69      537.53     26.38 o 
   5  15   3       12.25       16.28     10.17 o 
   6  15   3       21.37       31.15     11.80 o 
   7  15   3       17.33       11.27     11.90 o 
  -7  16   3      125.46      158.56     28.08 o 
  -6  16   3       14.04       14.20     10.75 o 
  -5  16   3        7.01        4.52      9.42 o 
  -4  16   3        0.13        5.33      9.02 o 
  -3  16   3      279.85      290.80     25.65 o 
  -2  16   3      190.88      192.46     24.64 o 
  -1  16   3       89.89       94.62     14.05 o 
   0  16   3        1.75       -2.95      8.03 o 
   1  16   3       52.07       73.16     12.89 o 
   2  16   3      154.86      123.23     15.70 o 
   3  16   3      308.46      304.75     39.12 o 
   4  16   3        0.03        3.79      9.41 o 
   5  16   3       19.76       38.96     12.23 o 
   6  16   3        0.57       -9.14     12.17 o 
  -6  17   3       27.54       39.66     17.08 o 
  -5  17   3      136.46      118.30     16.19 o 
  -4  17   3        6.91        6.66     10.06 o 
  -3  17   3       39.93       27.35     11.40 o 
  -2  17   3        1.17        7.19     13.64 o 
  -1  17   3       95.46       73.62     13.54 o 
   0  17   3       12.30       16.68      9.40 o 
   1  17   3      118.91      114.98     16.00 o 
   2  17   3       50.05       47.70     13.49 o 
   3  17   3        2.48        0.33      9.50 o 
   4  17   3        2.29        0.02     10.11 o 
   5  17   3      119.17       82.06     20.77 o 
  -4  18   3       12.19        4.64     10.49 o 
  -3  18   3       15.80       14.41     10.88 o 
  -2  18   3        0.16        7.13     14.45 o 
  -1  18   3      126.04      121.72     22.58 o 
   0  18   3       28.24       23.02     18.26 o 
   1  18   3      249.06      233.32     28.43 o 
   2  18   3       43.04       59.88     13.78 o 
   3  18   3       56.29       65.25     15.06 o 
  -1  19   3       26.85       43.16     17.64 o 
   0  19   3       30.66        6.76     18.08 o 
 -12   0   4       88.49       85.13     19.39 o 
 -10   0   4       30.76       35.53     13.20 o 
  -8   0   4     2615.71     2549.83     72.18 o 
  -6   0   4       21.09       30.25      5.20 o 
  -4   0   4    16407.89    16006.97    437.57 o 
  -2   0   4    19578.17    18907.94    347.49 o 
   0   0   4    20716.09    19802.65    271.81 o 
   2   0   4     2072.52     2067.03     27.96 o 
   4   0   4     2289.62     2545.20     60.30 o 
   6   0   4     3150.96     3271.34     85.44 o 
   8   0   4       24.23       12.89     10.38 o 
  10   0   4      428.59      455.67     33.09 o 
 -12   1   4       19.43        7.27     10.01 o 
 -11   1   4       37.54       34.55     10.66 o 
 -10   1   4       75.71       80.82     11.86 o 
  -9   1   4      135.07      112.74     11.82 o 
  -8   1   4       84.02       68.61     11.57 o 
  -7   1   4     1311.64     1312.06     29.10 o 
  -6   1   4      598.79      651.23     12.44 o 
  -5   1   4       74.76       62.70      3.95 o 
  -4   1   4      292.12      316.33      7.44 o 
  -3   1   4      399.37      388.58      7.69 o 
  -2   1   4     1239.56     1469.56     31.56 o 
  -1   1   4       54.72       47.75      2.25 o 
   0   1   4     6202.73     6197.59     56.00 o 
   1   1   4     1133.64     1019.03     12.26 o 
   2   1   4      433.76      518.54      9.14 o 
   3   1   4     4357.63     4451.53     48.21 o 
   4   1   4     4255.69     4051.18     53.48 o 
   5   1   4        9.06        8.10      4.01 o 
   6   1   4     2330.07     2339.83     37.06 o 
   7   1   4       10.94       21.60      7.04 o 
   8   1   4      142.37      131.35     12.65 o 
   9   1   4       41.54       49.45     18.36 o 
  10   1   4      111.02      159.91     20.95 o 
  11   1   4        0.34        9.98     10.19 o 
 -12   2   4      141.20      180.75     25.90 o 
 -11   2   4       11.56        8.37      9.24 o 
 -10   2   4        6.50      -10.90      7.27 o 
  -9   2   4      213.08      213.22     19.83 o 
  -8   2   4     1687.29     1740.66     39.40 o 
  -7   2   4     1645.09     1696.09     29.35 o 
  -6   2   4        8.16       10.27      3.49 o 
  -5   2   4        2.71        4.04      2.05 o 
  -4   2   4     3321.73     3385.40     33.33 o 
  -3   2   4     1497.92     1437.50     17.42 o 
  -2   2   4     9654.63     9860.52    105.87 o 
  -1   2   4      239.77      219.34      8.07 o 
   0   2   4     3029.60     3176.50     30.71 o 
   1   2   4     1980.94     1869.03     22.24 o 
   2   2   4     3750.47     3717.28     40.48 o 
   3   2   4     1406.75     1440.52     19.24 o 
   4   2   4     5006.26     4654.48     60.44 o 
   5   2   4      380.80      380.73     11.88 o 
   6   2   4     1180.09     1235.98     30.69 o 
   7   2   4       41.19       42.92      6.42 o 
   8   2   4       33.58       36.19      9.17 o 
   9   2   4       93.46       83.04     12.60 o 
  10   2   4       15.12        0.43      8.71 o 
  11   2   4       63.92       58.02     22.33 o 
 -12   3   4        5.73        9.07     10.33 o 
 -11   3   4      122.62      111.87     14.19 o 
 -10   3   4       54.19       51.53     10.67 o 
  -9   3   4        2.69        3.55      6.74 o 
  -8   3   4       57.16       62.51      7.11 o 
  -7   3   4       83.62       84.90      7.35 o 
  -6   3   4      250.91      260.66      7.85 o 
  -5   3   4     5152.42     5180.60     49.66 o 
  -4   3   4      980.72     1100.91     13.81 o 
  -3   3   4      233.84      247.06      7.57 o 
  -2   3   4     2111.01     2050.55     23.99 o 
  -1   3   4     2656.49     2607.80     30.07 o 
   0   3   4      381.48      367.26      7.12 o 
   1   3   4       32.73       25.93      3.00 o 
   2   3   4     2444.07     2577.46     29.84 o 
   3   3   4       14.92       23.40      2.89 o 
   4   3   4      479.18      406.21      9.12 o 
   5   3   4     4191.46     4072.02     55.62 o 
   6   3   4      385.05      427.79     13.75 o 
   7   3   4       81.70       80.93      9.47 o 
   8   3   4      132.67      121.26      9.59 o 
   9   3   4      387.80      387.84     21.09 o 
  10   3   4      208.01      207.00     25.24 o 
  11   3   4        1.06      -10.23     11.57 o 
 -12   4   4        6.15       -4.46      9.66 o 
 -11   4   4      206.29      233.02     17.98 o 
 -10   4   4       72.76       70.18     11.49 o 
  -9   4   4      313.92      354.89     39.25 o 
  -8   4   4       79.62       91.52      6.35 o 
  -7   4   4     1885.49     1927.64     27.05 o 
  -6   4   4     1689.04     1737.83     24.24 o 
  -5   4   4      793.57      780.72     11.67 o 
  -4   4   4     4274.38     4352.31     42.17 o 
  -3   4   4    16684.69    16551.52    144.60 o 
  -2   4   4      690.29      777.71     13.48 o 
  -1   4   4     1629.85     1809.70     24.96 o 
   0   4   4        6.54        3.76      2.27 o 
   1   4   4     5950.67     5844.42     60.74 o 
   2   4   4       85.58       75.90      5.82 o 
   3   4   4     1130.92     1154.48     16.71 o 
   4   4   4      221.06      267.11      7.29 o 
   5   4   4     2510.06     2399.78     37.22 o 
   6   4   4      261.47      273.17     11.29 o 
   7   4   4      406.75      393.66     14.06 o 
   8   4   4       43.98       46.99      7.47 o 
   9   4   4       19.93       25.72      7.55 o 
  10   4   4        2.97       -4.30      8.50 o 
  11   4   4      121.93      129.20     28.68 o 
 -12   5   4        4.03       14.14     10.92 o 
 -11   5   4       55.25       59.19     13.23 o 
 -10   5   4       13.15       11.07     12.35 o 
  -9   5   4       51.79       45.20     10.54 o 
  -8   5   4        4.76        5.14      4.30 o 
  -7   5   4     1267.04     1350.36     29.95 o 
  -6   5   4      405.25      375.00      9.94 o 
  -5   5   4     1840.74     1830.43     24.59 o 
  -4   5   4     2220.71     2147.80     26.80 o 
  -3   5   4      878.94      961.12     17.84 o 
  -2   5   4      891.41      848.85     14.29 o 
  -1   5   4       98.04      172.03      9.50 o 
   0   5   4       15.85       17.78      2.48 o 
   1   5   4     1474.27     1406.26     19.14 o 
   2   5   4     2843.34     2997.52     34.58 o 
   3   5   4     4693.13     4721.41     51.49 o 
   4   5   4     1077.01     1100.27     16.75 o 
   5   5   4     1865.09     1866.94     31.38 o 
   6   5   4      196.69      191.04     10.19 o 
   7   5   4       31.12       45.96      6.96 o 
   8   5   4      142.99      130.20     12.15 o 
   9   5   4      284.48      328.30     22.89 o 
  10   5   4        0.32        7.15      7.24 o 
  11   5   4        0.01       -8.16      9.68 o 
 -12   6   4       32.50       28.77     18.33 o 
 -11   6   4       15.02       48.79     17.51 o 
 -10   6   4       26.13       37.25     10.23 o 
  -9   6   4       41.38       47.89      7.90 o 
  -8   6   4        8.89        4.89      4.33 o 
  -7   6   4     1640.18     1672.30     25.31 o 
  -6   6   4      115.82      126.58      6.38 o 
  -5   6   4      865.50      859.74     15.10 o 
  -4   6   4     4043.15     4011.62     45.23 o 
  -3   6   4     3854.60     3886.21     43.08 o 
  -2   6   4       47.46       35.99      5.38 o 
  -1   6   4     1214.49     1338.41     27.47 o 
   0   6   4        8.13        3.86      1.99 o 
   1   6   4     1181.88     1030.65     15.28 o 
   2   6   4       79.36       71.09      4.14 o 
   3   6   4        7.08       12.47      6.19 o 
   4   6   4       27.37       21.11      5.21 o 
   5   6   4     1217.25     1194.85     23.65 o 
   6   6   4      544.64      562.54     16.22 o 
   7   6   4      802.24      780.76     17.83 o 
   8   6   4       77.75       71.40      8.64 o 
   9   6   4       70.60       64.11      8.87 o 
  10   6   4       26.51       26.87      8.24 o 
 -11   7   4        0.63        0.50     13.20 o 
 -10   7   4      331.28      296.42     28.21 o 
  -9   7   4        2.67       11.67      7.54 o 
  -8   7   4       47.82       31.79      8.00 o 
  -7   7   4       83.91       92.69      7.69 o 
  -6   7   4      990.93      919.62     20.12 o 
  -5   7   4      251.30      237.27      9.73 o 
  -4   7   4       12.27        8.48      3.81 o 
  -3   7   4        0.11       -4.24      2.82 o 
  -2   7   4      388.16      400.46     14.18 o 
  -1   7   4      697.28      739.67     19.34 o 
   0   7   4     2820.48     2723.04     51.32 o 
   1   7   4       17.74       22.66      2.96 o 
   2   7   4        3.15       10.81      4.42 o 
   3   7   4       10.39       15.07      3.27 o 
   4   7   4     1760.05     1709.05     28.97 o 
   5   7   4     1329.35     1365.68     31.76 o 
   6   7   4       38.95       38.75      6.33 o 
   7   7   4       40.62       37.79      6.13 o 
   8   7   4       18.01       14.91      5.83 o 
   9   7   4      152.38      188.34     12.37 o 
  10   7   4      121.37      118.00     11.48 o 
 -11   8   4       17.22       17.33     14.45 o 
 -10   8   4       59.95       72.93     18.64 o 
  -9   8   4      173.30      155.10     14.66 o 
  -8   8   4      987.49     1132.38     33.24 o 
  -7   8   4      315.15      334.80     12.72 o 
  -6   8   4      139.18      141.44      8.63 o 
  -5   8   4      100.18      121.00      8.37 o 
  -4   8   4     1627.99     1655.95     28.56 o 
  -3   8   4      106.34      104.61     13.10 o 
  -2   8   4     2010.15     2028.92     39.56 o 
  -1   8   4      297.74      320.48     40.06 o 
   0   8   4      522.74      641.64     37.28 o 
   1   8   4     4348.47     4540.31     60.12 o 
   2   8   4     2744.92     2789.07     40.42 o 
   3   8   4        1.37        1.65      3.87 o 
   4   8   4      442.69      442.31     13.39 o 
   5   8   4      312.10      274.36     17.04 o 
   6   8   4      495.50      492.04     13.87 o 
   7   8   4        8.37       27.49      6.20 o 
   8   8   4       53.84       68.38      8.04 o 
   9   8   4       18.81       10.59     10.24 o 
  10   8   4       59.19       52.63      9.68 o 
 -11   9   4        3.02      -12.32     13.64 o 
 -10   9   4      153.02      143.95     20.39 o 
  -9   9   4       25.63       15.08     12.17 o 
  -8   9   4       26.87       15.27      8.42 o 
  -7   9   4        3.52        1.35      5.03 o 
  -6   9   4      195.69      197.48     10.54 o 
  -5   9   4      629.18      641.68     18.07 o 
  -4   9   4     2160.40     2093.74     34.56 o 
  -3   9   4      118.87       96.39      8.85 o 
  -2   9   4     2240.87     2215.16     42.98 o 
  -1   9   4        1.71        0.61      4.48 o 
   0   9   4     2944.02     3028.63     63.86 o 
   1   9   4      363.64      366.27     12.16 o 
   2   9   4       25.87       21.85      4.92 o 
   3   9   4      491.71      477.43     18.17 o 
   4   9   4      961.95      967.63     26.65 o 
   5   9   4      290.28      255.28     14.85 o 
   6   9   4      583.48      582.26     18.40 o 
   7   9   4       18.56       16.02      6.92 o 
   8   9   4      452.95      487.38     15.60 o 
   9   9   4        1.45        0.96      7.01 o 
  10   9   4       39.11       66.27     12.58 o 
 -10  10   4       50.47       54.38     16.73 o 
  -9  10   4       44.54       45.32     11.13 o 
  -8  10   4      550.71      573.39     24.72 o 
  -7  10   4        1.89       -3.39      5.25 o 
  -6  10   4      100.78      109.33      8.84 o 
  -5  10   4       88.34      103.98      8.30 o 
  -4  10   4      121.14      150.93     18.56 o 
  -3  10   4       93.11       80.32      9.01 o 
  -2  10   4     2157.83     2068.78     41.69 o 
  -1  10   4     1140.18     1103.38     27.20 o 
   0  10   4     1491.16     1541.55     33.85 o 
   1  10   4      768.42      800.07     18.76 o 
   2  10   4      201.85      217.86     10.04 o 
   3  10   4       74.28       74.61      9.31 o 
   4  10   4      418.88      463.20     18.94 o 
   5  10   4        0.55        2.09      5.61 o 
   6  10   4      604.61      557.80     18.54 o 
   7  10   4      186.04      192.34     12.61 o 
   8  10   4       45.06       30.00      8.37 o 
   9  10   4        2.69        1.33      8.26 o 
 -10  11   4       49.72       47.62     16.51 o 
  -9  11   4       29.21       48.44     11.11 o 
  -8  11   4        1.99        1.65      9.73 o 
  -7  11   4      390.36      388.91     19.78 o 
  -6  11   4      175.08      159.19     10.33 o 
  -5  11   4      330.05      317.87     13.31 o 
  -4  11   4      252.51      252.07     11.56 o 
  -3  11   4       38.95       46.70      8.01 o 
  -2  11   4       67.28       64.28      8.25 o 
  -1  11   4     1865.78     1815.84     39.26 o 
   0  11   4     1928.10     1857.60     39.27 o 
   1  11   4        3.85        2.49      4.66 o 
   2  11   4       53.27       44.16      6.18 o 
   3  11   4      728.29      725.57     43.13 o 
   4  11   4      412.10      385.18     15.36 o 
   5  11   4      240.72      220.76     12.53 o 
   6  11   4        1.20       -3.61      7.87 o 
   7  11   4        4.63        6.20      6.99 o 
   8  11   4        5.36       16.39     10.58 o 
   9  11   4       43.86       41.94     15.92 o 
  -9  12   4       49.14       60.48     12.58 o 
  -8  12   4      103.44      153.05     23.36 o 
  -7  12   4      333.05      333.19     19.76 o 
  -6  12   4        0.62        8.95      5.97 o 
  -5  12   4       65.38       84.18      8.84 o 
  -4  12   4      556.96      581.36     17.55 o 
  -3  12   4      939.86      981.32     27.74 o 
  -2  12   4      144.07      145.00     20.52 o 
  -1  12   4       88.84       93.48     10.41 o 
   0  12   4        0.90        3.36      5.89 o 
   1  12   4      192.04      199.18     16.33 o 
   2  12   4        4.64        6.27      7.91 o 
   3  12   4      385.14      402.33     15.79 o 
   4  12   4      442.33      440.18     23.18 o 
   5  12   4       88.71      107.01     37.09 o 
   6  12   4      200.17      173.56     16.30 o 
   7  12   4      237.70      246.07     18.18 o 
   8  12   4        2.07       -1.41      9.45 o 
  -9  13   4       40.42       32.35     21.52 o 
  -8  13   4       17.60        5.16     17.23 o 
  -7  13   4      149.56      117.83     14.01 o 
  -6  13   4       66.72       61.20     11.03 o 
  -5  13   4      430.40      444.99     23.78 o 
  -4  13   4       22.14       18.27      6.30 o 
  -3  13   4      300.91      267.52     25.21 o 
  -2  13   4      296.59      242.32     23.39 o 
  -1  13   4      732.75      631.63     33.28 o 
   0  13   4       56.35       60.86     13.39 o 
   1  13   4      327.23      326.29     16.75 o 
   2  13   4      247.69      245.46     19.33 o 
   3  13   4      727.20      652.34     26.37 o 
   4  13   4        4.22        4.30      8.46 o 
   5  13   4      167.61      197.83     34.93 o 
   6  13   4       98.32      133.40     28.18 o 
   7  13   4      216.91      200.48     18.32 o 
   8  13   4       22.33       19.44     15.42 o 
  -8  14   4       14.41        4.32     14.76 o 
  -7  14   4      227.53      204.79     26.33 o 
  -6  14   4       30.88       49.73     18.45 o 
  -5  14   4        2.10       13.10      9.41 o 
  -4  14   4       54.97       36.73     10.15 o 
  -3  14   4      186.49      188.27     23.08 o 
  -2  14   4       40.86       39.06      9.69 o 
  -1  14   4       79.89       64.52     11.67 o 
   0  14   4        1.44        5.88      7.11 o 
   1  14   4      257.27      299.83     14.62 o 
   2  14   4       80.82       54.14     11.26 o 
   3  14   4      262.70      234.06     18.18 o 
   4  14   4       27.09       25.41     10.33 o 
   5  14   4      299.28      324.35     21.37 o 
   6  14   4       13.76       19.34     16.95 o 
   7  14   4       75.57       70.99     22.83 o 
  -7  15   4        0.25       -0.25     13.45 o 
  -6  15   4      132.75      112.90     23.39 o 
  -5  15   4      364.79      307.45     20.12 o 
  -4  15   4      188.20      194.54     22.77 o 
  -3  15   4       76.80       53.79     16.33 o 
  -2  15   4      196.38      186.54     17.51 o 
  -1  15   4      329.94      268.94     33.40 o 
   0  15   4       57.68       56.87     14.51 o 
   1  15   4       19.12       12.46      9.22 o 
   2  15   4        0.09        7.91      8.33 o 
   3  15   4        5.44       17.65      9.96 o 
   4  15   4       95.34       98.29     15.11 o 
   5  15   4       79.77       52.70     21.89 o 
   6  15   4       22.23       13.53     10.63 o 
  -6  16   4        0.06       -8.44     14.39 o 
  -5  16   4        9.82       -8.94     12.82 o 
  -4  16   4       85.43       86.32     13.47 o 
  -3  16   4      250.04      255.35     26.74 o 
  -2  16   4      249.13      201.22     24.27 o 
  -1  16   4       22.26       32.29     10.76 o 
   0  16   4       34.13       22.60      9.89 o 
   1  16   4       24.85       32.04     11.37 o 
   2  16   4      160.10      191.57     18.48 o 
   3  16   4        4.40       -4.52      8.76 o 
   4  16   4        7.64        2.69      9.62 o 
   5  16   4        0.53      -11.36      9.57 o 
  -5  17   4        1.72      -15.14     12.82 o 
  -4  17   4       32.84       39.95     12.46 o 
  -3  17   4       11.78       15.56     10.39 o 
  -2  17   4       78.94       79.19     20.08 o 
  -1  17   4       14.89       24.62     10.79 o 
   0  17   4      367.84      384.49     36.59 o 
   1  17   4        0.83       10.04     10.38 o 
   2  17   4      118.99      129.12     21.52 o 
   3  17   4       67.78       45.07     13.24 o 
   4  17   4      119.13       75.81     14.87 o 
  -4  18   4      112.01       91.51     23.02 o 
  -3  18   4      103.93      111.59     16.03 o 
  -2  18   4        3.73       19.33     14.95 o 
  -1  18   4       21.22       35.65     15.70 o 
   0  18   4       84.37      100.85     16.51 o 
   1  18   4        8.08       13.19     11.07 o 
   2  18   4       64.24       72.30     21.55 o 
 -11   0   5        9.36       15.70     13.51 o 
  -9   0   5      259.21      282.97     23.27 o 
  -7   0   5      503.57      522.41     24.61 o 
  -5   0   5     2175.39     2217.85     39.47 o 
  -3   0   5      779.52      838.06     18.32 o 
  -1   0   5     1987.07     2065.88     26.71 o 
   1   0   5    14936.51    14395.56    162.84 o 
   3   0   5      145.39      110.84      8.19 o 
   5   0   5      675.29      616.80     28.46 o 
   7   0   5       47.19       38.72     11.88 o 
   9   0   5      264.13      228.49     24.52 o 
  11   0   5      224.31      275.91     30.27 o 
 -12   1   5       58.31       49.88     12.70 o 
 -11   1   5      373.31      398.87     21.85 o 
 -10   1   5        0.20        0.53      8.23 o 
  -9   1   5        0.38       -3.13      6.57 o 
  -8   1   5       32.16       22.41      8.66 o 
  -7   1   5     4300.18     4218.04     57.75 o 
  -6   1   5      228.26      229.10      7.69 o 
  -5   1   5     2659.52     2625.75     31.97 o 
  -4   1   5        9.57       18.67      2.83 o 
  -3   1   5      320.93      267.52      6.69 o 
  -2   1   5     5454.21     5277.68     48.77 o 
  -1   1   5     8257.00     8066.00     72.17 o 
   0   1   5        7.02        8.83      1.67 o 
   1   1   5     3823.68     3867.13     37.45 o 
   2   1   5     1625.12     1666.86     19.04 o 
   3   1   5     2166.60     2102.51     26.41 o 
   4   1   5        1.19       32.68     25.59 o 
   5   1   5      102.68      125.88      7.56 o 
   6   1   5        5.40       -0.18      4.48 o 
   7   1   5      793.56      746.30     60.11 o 
   8   1   5      212.13      224.14     15.67 o 
   9   1   5      101.16      120.07     14.37 o 
  10   1   5        1.32        5.55      9.71 o 
  11   1   5       44.24       36.73     12.90 o 
 -12   2   5       14.68       22.04     11.25 o 
 -11   2   5        3.25        7.25      9.44 o 
 -10   2   5        0.72        6.51      8.53 o 
  -9   2   5        2.21       -6.98      6.54 o 
  -8   2   5      129.73      128.02     12.29 o 
  -7   2   5      145.91      131.24      8.15 o 
  -6   2   5      100.27      100.92      8.47 o 
  -5   2   5       26.60       31.81      3.55 o 
  -4   2   5     2450.24     2550.79     30.63 o 
  -3   2   5     7489.40     7638.19     78.06 o 
  -2   2   5       74.07       87.63      4.38 o 
  -1   2   5      859.34      798.84     11.67 o 
   0   2   5     1925.27     1973.96     21.14 o 
   1   2   5     1258.26     1192.23     14.63 o 
   2   2   5     1492.49     1395.78     18.88 o 
   3   2   5       59.75       60.54      4.02 o 
   4   2   5      144.37      158.88      7.83 o 
   5   2   5      139.25      130.32      8.48 o 
   6   2   5      989.39      980.84     30.64 o 
   7   2   5      834.89      834.07     20.52 o 
   8   2   5        2.17       -5.12      7.15 o 
   9   2   5       63.01       53.04     13.73 o 
  10   2   5       67.05       75.76     13.59 o 
  11   2   5       27.28       20.12     12.32 o 
 -12   3   5       18.72       13.82     11.20 o 
 -11   3   5      190.44      189.68     16.64 o 
 -10   3   5      198.66      237.80     16.92 o 
  -9   3   5        0.09       -2.50      7.01 o 
  -8   3   5      721.62      731.86     24.19 o 
  -7   3   5      533.54      518.07     16.30 o 
  -6   3   5     3888.67     3886.08     39.69 o 
  -5   3   5      251.14      247.38     10.33 o 
  -4   3   5     2327.74     2290.90     24.45 o 
  -3   3   5     1762.11     1733.24     19.00 o 
  -2   3   5     1729.47     1662.14     20.97 o 
  -1   3   5      380.49      360.61      7.38 o 
   0   3   5       70.67       75.34      8.47 o 
   1   3   5      241.48      277.66      6.87 o 
   2   3   5      800.29      735.40     24.05 o 
   3   3   5     3495.15     3462.77     39.76 o 
   4   3   5     1516.15     1437.32     20.71 o 
   5   3   5       48.52       48.04      6.08 o 
   6   3   5     1162.19     1180.74     24.27 o 
   7   3   5      120.40      166.81     10.27 o 
   8   3   5      497.06      493.38     16.83 o 
   9   3   5       28.55       27.65      9.96 o 
  10   3   5        0.69       -3.00      9.59 o 
 -12   4   5       37.91       23.50     12.11 o 
 -11   4   5        1.45        1.84     12.10 o 
 -10   4   5        5.11        7.83      8.76 o 
  -9   4   5       61.22       21.49      8.46 o 
  -8   4   5      167.45      184.92     10.40 o 
  -7   4   5        0.18       -0.53      4.38 o 
  -6   4   5      123.61      114.76      5.78 o 
  -5   4   5       97.63      124.37      5.01 o 
  -4   4   5     3899.40     3991.90     39.43 o 
  -3   4   5        6.06       12.12      2.10 o 
  -2   4   5     1880.47     1849.05     23.02 o 
  -1   4   5     1512.87     1487.90     22.29 o 
   0   4   5     1091.78     1108.66     18.54 o 
   1   4   5      127.37      153.21      7.66 o 
   2   4   5     2952.47     2991.84     34.89 o 
   3   4   5        0.33        5.69      4.23 o 
   4   4   5      142.71      156.55     14.56 o 
   5   4   5     1645.26     1720.69     30.07 o 
   6   4   5     2275.82     2315.83     38.13 o 
   7   4   5       30.25       28.67      6.66 o 
   8   4   5       82.01       84.82      9.14 o 
   9   4   5      218.56      190.81     12.21 o 
  10   4   5      197.87      193.15     17.79 o 
 -12   5   5      171.78      247.95     29.96 o 
 -11   5   5        9.17        4.71      9.57 o 
 -10   5   5       28.99       25.51     14.07 o 
  -9   5   5       25.59       19.29      6.67 o 
  -8   5   5      806.50      860.64     21.45 o 
  -7   5   5      185.03      193.26     15.87 o 
  -6   5   5     3003.54     3164.04     38.78 o 
  -5   5   5       55.92       66.97      4.19 o 
  -4   5   5       37.15       46.51      3.28 o 
  -3   5   5      685.66      791.05     12.61 o 
  -2   5   5     9011.66     8769.65    102.68 o 
  -1   5   5        2.79        2.59      2.19 o 
   0   5   5       44.37       51.18      4.03 o 
   1   5   5      455.59      461.35      9.46 o 
   2   5   5     1555.18     1553.76     21.25 o 
   3   5   5      379.52      416.89      9.68 o 
   4   5   5      531.29      524.46     11.17 o 
   5   5   5      746.28      734.61     17.93 o 
   6   5   5      638.60      579.24     16.77 o 
   7   5   5        0.20        4.40      5.61 o 
   8   5   5      399.90      391.04     15.39 o 
   9   5   5       11.72        5.19      6.94 o 
  10   5   5        0.86        5.05      7.11 o 
 -12   6   5        0.22        9.32     16.83 o 
 -11   6   5        0.18       26.21     16.26 o 
 -10   6   5        3.39        4.88     13.20 o 
  -9   6   5       75.35       77.21     10.96 o 
  -8   6   5      757.73      756.56     25.80 o 
  -7   6   5        4.57        2.48      8.21 o 
  -6   6   5       13.97       26.58      4.35 o 
  -5   6   5     2257.26     2266.73     29.35 o 
  -4   6   5      584.05      543.05     10.82 o 
  -3   6   5     1038.72     1081.23     18.88 o 
  -2   6   5       28.24       23.59      5.08 o 
  -1   6   5        9.66       15.50      2.71 o 
   0   6   5     1706.41     1907.36     24.36 o 
   1   6   5     1002.99      999.82     15.56 o 
   2   6   5     6105.17     6133.04     65.63 o 
   3   6   5        4.97       14.24      3.35 o 
   4   6   5      777.00      785.52     23.57 o 
   5   6   5     1624.31     1587.36     29.12 o 
   6   6   5      349.23      416.26     23.28 o 
   7   6   5       23.51       21.98      6.45 o 
   8   6   5        0.93       -0.62      6.10 o 
   9   6   5        0.61       -6.42      9.62 o 
  10   6   5       16.64       19.11      8.22 o 
 -11   7   5      194.37      223.74     26.52 o 
 -10   7   5      116.36      109.09     19.77 o 
  -9   7   5      109.21       92.18     12.25 o 
  -8   7   5      241.22      226.52     15.54 o 
  -7   7   5      117.24      154.68     29.02 o 
  -6   7   5     1094.37     1205.43     49.32 o 
  -5   7   5     1244.29     1191.38     22.85 o 
  -4   7   5      670.56      664.11     15.58 o 
  -3   7   5      599.04      661.03     24.93 o 
  -2   7   5     1299.63     1303.01     29.03 o 
  -1   7   5     2546.53     2504.17     45.34 o 
   0   7   5     1105.46     1115.13     21.18 o 
   1   7   5      260.35      255.76      9.68 o 
   2   7   5      116.85      108.24      5.47 o 
   3   7   5     2220.81     2269.17     38.26 o 
   4   7   5       29.77       22.65      5.20 o 
   5   7   5      140.20      128.92      8.79 o 
   6   7   5      368.89      367.22     13.93 o 
   7   7   5       28.06       28.87      6.97 o 
   8   7   5      177.65      144.91      9.68 o 
   9   7   5      188.31      213.29     13.55 o 
  10   7   5        4.24       -5.03     13.33 o 
 -11   8   5        1.73       -7.76     13.14 o 
 -10   8   5        0.06        1.06      8.63 o 
  -9   8   5      158.57      151.53     14.84 o 
  -8   8   5       37.77       31.12      9.29 o 
  -7   8   5       19.67        9.26      7.02 o 
  -6   8   5      787.72      708.05     23.83 o 
  -5   8   5      494.93      474.81     13.97 o 
  -4   8   5       37.71       40.16      5.59 o 
  -3   8   5     3924.02     3885.16    130.48 o 
  -2   8   5      453.62      447.93     21.11 o 
  -1   8   5      420.99      401.81     14.82 o 
   0   8   5      529.11      549.32     14.67 o 
   1   8   5     1209.71     1151.94     26.06 o 
   2   8   5      112.79      117.39      7.37 o 
   3   8   5      173.32      171.43      8.48 o 
   4   8   5      803.49      773.98     23.89 o 
   5   8   5     1374.01     1377.95     27.62 o 
   6   8   5      497.16      516.56     16.59 o 
   7   8   5      228.91      253.69     11.39 o 
   8   8   5       32.11       25.60     11.67 o 
   9   8   5       51.87       49.70     11.15 o 
 -11   9   5       79.76      117.84     22.96 o 
 -10   9   5        6.64       -4.54      9.35 o 
  -9   9   5       78.26       72.53     12.05 o 
  -8   9   5        2.59       -5.88      7.38 o 
  -7   9   5      804.59      883.41     28.78 o 
  -6   9   5        4.08       -3.34      5.85 o 
  -5   9   5       40.42       45.12      6.63 o 
  -4   9   5       87.38       57.71      6.38 o 
  -3   9   5      360.67      355.09     15.49 o 
  -2   9   5      134.14      127.99     10.00 o 
  -1   9   5     2235.52     2188.06     59.89 o 
   0   9   5       75.71       73.34      6.97 o 
   1   9   5      146.82      130.70      9.06 o 
   2   9   5       95.62      101.61      7.35 o 
   3   9   5     1064.96     1141.86     29.63 o 
   4   9   5      602.98      634.91     22.26 o 
   5   9   5      367.91      370.48     33.62 o 
   6   9   5       51.30       63.72     10.14 o 
   7   9   5      403.27      401.87     16.72 o 
   8   9   5       17.61        9.84      7.47 o 
   9   9   5       90.57       91.22     13.57 o 
 -10  10   5       40.31       27.08     11.15 o 
  -9  10   5      153.01      122.97     14.90 o 
  -8  10   5       75.33       79.67     12.43 o 
  -7  10   5       54.29       65.70     10.94 o 
  -6  10   5       13.11        7.27      9.48 o 
  -5  10   5      707.56      664.22     18.02 o 
  -4  10   5      208.00      216.31     14.56 o 
  -3  10   5      221.06      182.58     18.98 o 
  -2  10   5      357.36      378.61     35.90 o 
  -1  10   5      410.44      403.42     17.00 o 
   0  10   5     1287.64     1273.54     30.58 o 
   1  10   5     1921.11     1931.34     41.27 o 
   2  10   5       20.30       28.00      5.77 o 
   3  10   5       78.26       78.60     13.35 o 
   4  10   5      385.61      433.43     18.86 o 
   5  10   5      282.62      261.13     15.62 o 
   6  10   5      154.40      154.03     14.72 o 
   7  10   5      133.00      128.68     11.51 o 
   8  10   5        4.33        3.93      7.85 o 
   9  10   5       64.91       72.77     13.51 o 
 -10  11   5       48.21       37.18     12.13 o 
  -9  11   5        6.93        4.10      9.01 o 
  -8  11   5       69.89       69.87     12.15 o 
  -7  11   5      131.78      122.61     17.58 o 
  -6  11   5      376.46      330.18     38.00 o 
  -5  11   5      424.97      399.62     18.82 o 
  -4  11   5        1.24        3.92      5.32 o 
  -3  11   5      277.19      327.07     16.04 o 
  -2  11   5      468.76      492.13     18.93 o 
  -1  11   5     1406.63     1386.97     33.72 o 
   0  11   5      156.75      160.61     11.78 o 
   1  11   5      456.95      480.02     15.33 o 
   2  11   5       72.39       72.80      7.55 o 
   3  11   5       69.03       70.05     10.08 o 
   4  11   5       99.00      123.05     23.64 o 
   5  11   5       20.65       19.69     13.10 o 
   6  11   5        0.23       -4.64      6.39 o 
   7  11   5      104.51      103.32     11.31 o 
   8  11   5      248.37      308.33     16.54 o 
  -9  12   5        7.05        3.11      9.32 o 
  -8  12   5      468.24      490.97     38.66 o 
  -7  12   5       29.36       31.27      9.95 o 
  -6  12   5       89.62       68.26     11.03 o 
  -5  12   5        9.06        0.01      6.37 o 
  -4  12   5     1067.23     1087.85     24.85 o 
  -3  12   5      143.35      165.73     12.79 o 
  -2  12   5        2.22        1.46      7.47 o 
  -1  12   5        8.63        7.37      6.90 o 
   0  12   5      152.68      142.12     15.04 o 
   1  12   5      191.35      192.00     10.69 o 
   2  12   5      691.40      706.84     24.21 o 
   3  12   5       32.91       12.62      7.65 o 
   4  12   5      376.10      371.54     24.68 o 
   5  12   5       93.87       87.81     10.03 o 
   6  12   5      347.52      357.87     17.15 o 
   7  12   5        0.03       -0.89     14.14 o 
   8  12   5        3.96       -8.93      9.35 o 
  -9  13   5        6.88        7.98      9.26 o 
  -8  13   5        4.30       23.43     13.73 o 
  -7  13   5       34.24       42.46     11.31 o 
  -6  13   5      338.65      385.32     20.55 o 
  -5  13   5        5.03       -0.62      7.72 o 
  -4  13   5       48.83       51.40     11.98 o 
  -3  13   5       39.70       29.44      8.31 o 
  -2  13   5     1049.52     1034.66     29.35 o 
  -1  13   5      107.65      101.28     11.21 o 
   0  13   5      416.14      356.25     17.30 o 
   1  13   5      215.05      185.79     11.05 o 
   2  13   5      170.24      202.91     21.45 o 
   3  13   5       62.21       79.38     16.76 o 
   4  13   5      157.00      163.23     16.06 o 
   5  13   5       29.52       38.03     10.95 o 
   6  13   5      113.93      110.56     14.89 o 
   7  13   5        0.04        0.39      8.81 o 
  -8  14   5        6.00       -9.59      8.53 o 
  -7  14   5        8.80        6.91      9.33 o 
  -6  14   5       23.35       13.39     14.76 o 
  -5  14   5      115.32      120.41     21.77 o 
  -4  14   5      646.87      642.01     39.84 o 
  -3  14   5        0.42      -10.07      9.76 o 
  -2  14   5       30.45       32.96     13.64 o 
  -1  14   5        1.05       -0.81     10.20 o 
   0  14   5      343.09      271.92     16.64 o 
   1  14   5      141.69      148.36     13.45 o 
   2  14   5       64.91       70.58     12.89 o 
   3  14   5        5.50        4.78      8.96 o 
   4  14   5      139.79      126.77     23.89 o 
   5  14   5       60.36       49.83     15.20 o 
   6  14   5      297.53      319.10     22.39 o 
  -7  15   5       96.06       83.88     20.95 o 
  -6  15   5       53.10       70.06     19.52 o 
  -5  15   5       16.38       17.14     15.14 o 
  -4  15   5       10.96       20.89     13.70 o 
  -3  15   5       27.28       29.77     15.14 o 
  -2  15   5      216.08      214.92     29.84 o 
  -1  15   5      100.91      113.33     14.41 o 
   0  15   5       42.41       21.70      7.79 o 
   1  15   5       43.62       49.78     11.60 o 
   2  15   5        2.64       -0.83     11.10 o 
   3  15   5      183.79      173.93     17.86 o 
   4  15   5       75.13       72.21     13.50 o 
   5  15   5        0.21       -0.45      9.38 o 
   6  15   5      109.66      107.29     19.11 o 
  -6  16   5        0.28       10.51     16.45 o 
  -5  16   5       14.84       43.28     17.95 o 
  -4  16   5        0.91      -15.67     10.45 o 
  -3  16   5      231.84      214.48     26.58 o 
  -2  16   5        4.24        7.82     12.64 o 
  -1  16   5       78.33       67.67     13.61 o 
   0  16   5       43.29       40.22      9.14 o 
   1  16   5      146.31      157.00     20.89 o 
   2  16   5      167.92      174.76     39.44 o 
   3  16   5        3.19        8.05     10.09 o 
   4  16   5       55.70       39.04     12.41 o 
  -5  17   5       47.12       34.03     18.83 o 
  -4  17   5        3.18       18.83     14.95 o 
  -3  17   5       53.20       66.30     19.45 o 
  -2  17   5       12.21       15.26     14.14 o 
  -1  17   5      516.68      484.58     26.70 o 
   0  17   5        0.00       -5.70      8.98 o 
   1  17   5        0.53       -1.47      9.84 o 
   2  17   5        9.68       -6.96     26.33 o 
   3  17   5       79.03       74.84     14.96 o 
  -3  18   5       31.06       53.10     19.33 o 
  -2  18   5        5.11        6.94     13.70 o 
  -1  18   5       16.56       22.61     11.79 o 
   0  18   5       92.02       94.13     16.14 o 
   1  18   5      149.49      157.37     19.21 o 
 -12   0   6       14.12      -19.70     14.01 o 
 -10   0   6      464.26      546.31     34.46 o 
  -8   0   6       60.76       62.24     13.32 o 
  -6   0   6     3012.56     3145.91     99.67 o 
  -4   0   6      808.04      725.20     18.16 o 
  -2   0   6     2111.59     2258.99     38.68 o 
   0   0   6    23851.98    22698.72    255.41 o 
   2   0   6     1137.36      989.11     29.30 o 
   4   0   6      617.09      638.88     28.59 o 
   6   0   6       84.88       82.38     14.82 o 
   8   0   6      475.12      462.93     32.15 o 
  10   0   6      156.30      186.02     25.08 o 
 -12   1   6       49.43       45.90     12.87 o 
 -11   1   6        0.20       -6.40      8.64 o 
 -10   1   6       54.12       28.68     10.46 o 
  -9   1   6       21.70       20.38      8.26 o 
  -8   1   6      218.03      202.14     16.20 o 
  -7   1   6      643.05      638.75     13.59 o 
  -6   1   6      205.54      258.18     18.86 o 
  -5   1   6       55.63       59.93      4.46 o 
  -4   1   6      278.29      289.32      7.89 o 
  -3   1   6     1485.05     1476.41     20.12 o 
  -2   1   6     3734.02     3776.57     36.63 o 
  -1   1   6      203.90      207.33      5.09 o 
   0   1   6      803.74      755.32     12.15 o 
   1   1   6     1242.26     1185.57     16.98 o 
   2   1   6     3484.30     3400.53     34.76 o 
   3   1   6     1468.43     1522.34     21.42 o 
   4   1   6     1320.24     1199.56     22.47 o 
   5   1   6        2.61        3.65      4.31 o 
   6   1   6      704.79      637.63     22.77 o 
   7   1   6      239.35      270.74     16.25 o 
   8   1   6     1481.44     1435.43     39.70 o 
   9   1   6        1.67        3.78     12.82 o 
  10   1   6        0.35       -6.45      8.98 o 
 -12   2   6        4.98       21.93     11.64 o 
 -11   2   6       20.96        7.47      9.61 o 
 -10   2   6      121.03      123.56     13.79 o 
  -9   2   6      353.28      348.91     18.55 o 
  -8   2   6       56.43       72.32      7.52 o 
  -7   2   6      135.35      125.50      8.20 o 
  -6   2   6     2860.34     2950.74     39.16 o 
  -5   2   6     2819.31     2782.92     34.27 o 
  -4   2   6     2945.90     2701.16     32.68 o 
  -3   2   6     1881.56     2010.42     25.46 o 
  -2   2   6     3195.36     3130.85     31.51 o 
  -1   2   6     3632.22     3537.58     35.02 o 
   0   2   6     3351.78     3389.11     34.07 o 
   1   2   6     2905.31     2972.26     34.51 o 
   2   2   6        8.99        2.53      2.44 o 
   3   2   6       98.95       88.43      4.94 o 
   4   2   6      798.62      772.49     14.25 o 
   5   2   6      173.22      150.41      8.55 o 
   6   2   6      126.36      115.24      8.64 o 
   7   2   6       60.81       69.99      8.22 o 
   8   2   6      405.99      394.02     24.14 o 
   9   2   6      178.37      188.66     16.83 o 
  10   2   6        4.86       16.68     10.72 o 
 -12   3   6        8.03       22.40     11.94 o 
 -11   3   6      102.51      116.87     14.70 o 
 -10   3   6       27.46       36.75     10.78 o 
  -9   3   6      257.72      260.79     16.64 o 
  -8   3   6       15.54       15.58      5.65 o 
  -7   3   6      245.07      227.28     10.80 o 
  -6   3   6      335.10      356.22     10.00 o 
  -5   3   6      121.48      135.17      6.15 o 
  -4   3   6      784.07      849.71     15.12 o 
  -3   3   6      186.66      187.87      6.33 o 
  -2   3   6        3.90        2.08      3.04 o 
  -1   3   6     2995.53     2859.62     29.56 o 
   0   3   6      399.39      391.59     11.20 o 
   1   3   6     2089.51     2189.31     27.20 o 
   2   3   6      700.09      690.61     12.51 o 
   3   3   6     2273.57     2198.42     29.66 o 
   4   3   6      910.37      917.50     15.96 o 
   5   3   6        2.59       25.05     15.28 o 
   6   3   6       27.25       21.54      6.45 o 
   7   3   6      420.11      421.44     15.24 o 
   8   3   6       61.21       65.35      8.73 o 
   9   3   6       80.33       84.15     20.74 o 
  10   3   6        0.08        9.29     11.29 o 
 -12   4   6       18.32       24.05     16.26 o 
 -11   4   6       10.36       12.52      9.86 o 
 -10   4   6      117.67      112.05     15.20 o 
  -9   4   6      348.00      396.45     28.46 o 
  -8   4   6       15.34        8.52      5.40 o 
  -7   4   6       11.08       19.92      5.55 o 
  -6   4   6       56.02       48.44      4.81 o 
  -5   4   6     6194.96     6158.73     66.95 o 
  -4   4   6     1287.71     1312.50     19.44 o 
  -3   4   6        6.82       15.00      2.19 o 
  -2   4   6      353.07      443.86     11.42 o 
  -1   4   6     2548.44     2292.40     24.99 o 
   0   4   6      241.93      203.68      6.46 o 
   1   4   6     1228.15     1224.66     17.95 o 
   2   4   6      391.19      386.62      9.23 o 
   3   4   6      230.69      217.76      7.38 o 
   4   4   6      254.07      279.23      8.62 o 
   5   4   6     1344.29     1381.60     26.73 o 
   6   4   6      125.29      138.44      9.21 o 
   7   4   6       40.06       33.70      7.16 o 
   8   4   6       27.51       48.86      8.53 o 
   9   4   6       64.18       67.39     10.49 o 
  10   4   6        9.47       13.13     10.75 o 
 -12   5   6        6.57       -8.44     16.14 o 
 -11   5   6       20.42       17.70     15.89 o 
 -10   5   6        3.63       18.33     14.89 o 
  -9   5   6       39.10       42.56      8.41 o 
  -8   5   6      219.91      202.32     11.48 o 
  -7   5   6      693.93      709.69     18.75 o 
  -6   5   6      135.19      141.97      8.86 o 
  -5   5   6        0.53        5.53      3.43 o 
  -4   5   6       80.02       73.79      4.83 o 
  -3   5   6     4138.31     4184.20     41.39 o 
  -2   5   6      524.72      447.82     11.16 o 
  -1   5   6       52.16       39.06      4.41 o 
   0   5   6       23.33       24.81      3.19 o 
   1   5   6      180.56      188.27      6.62 o 
   2   5   6      427.65      416.91      9.81 o 
   3   5   6     2939.25     2895.34     35.68 o 
   4   5   6      390.93      421.69     13.27 o 
   5   5   6        2.66       14.27      7.24 o 
   6   5   6        2.96       -1.35      6.94 o 
   7   5   6     1222.73     1247.91     46.54 o 
   8   5   6        3.45        1.83      6.78 o 
   9   5   6       24.58       17.29      8.13 o 
  10   5   6        1.26      -14.09      9.39 o 
 -11   6   6       19.76        4.32     13.76 o 
 -10   6   6       42.24       77.69     18.58 o 
  -9   6   6      425.30      459.60     32.24 o 
  -8   6   6       43.58       49.73      9.57 o 
  -7   6   6        6.42        0.21      6.35 o 
  -6   6   6      175.68      181.02     12.54 o 
  -5   6   6     4258.31     4116.96     71.44 o 
  -4   6   6     1087.81     1028.04     26.61 o 
  -3   6   6      393.88      441.95     11.62 o 
  -2   6   6       29.72       27.99      5.94 o 
  -1   6   6     4068.79     3987.48     53.48 o 
   0   6   6     1470.93     1403.09     20.09 o 
   1   6   6     1194.00     1199.46     18.36 o 
   2   6   6      102.86      115.32      5.74 o 
   3   6   6     1373.23     1356.06     20.69 o 
   4   6   6      198.15      196.87     10.55 o 
   5   6   6      516.31      469.89     17.94 o 
   6   6   6       20.17       28.42      7.25 o 
   7   6   6       22.66       23.45      7.21 o 
   8   6   6        0.23        2.37      6.80 o 
   9   6   6      139.65      137.34     27.00 o 
  10   6   6      136.82      153.69     31.84 o 
 -11   7   6       38.42       27.58     17.76 o 
 -10   7   6        1.99       -8.13     12.01 o 
  -9   7   6        3.63      -10.93      8.48 o 
  -8   7   6      184.30      182.45     14.42 o 
  -7   7   6       48.99       57.13      9.54 o 
  -6   7   6     2850.16     2710.64     54.33 o 
  -5   7   6      261.07      305.24     15.76 o 
  -4   7   6     1359.70     1232.54     38.22 o 
  -3   7   6      162.97      160.15     10.64 o 
  -2   7   6      539.83      510.53     17.26 o 
  -1   7   6     2343.10     2283.66     43.38 o 
   0   7   6      232.11      271.13     14.88 o 
   1   7   6       41.52       50.73      5.68 o 
   2   7   6     2621.96     2622.98     39.17 o 
   3   7   6        2.68        6.53      4.18 o 
   4   7   6     1627.79     1654.23     29.96 o 
   5   7   6        9.40       10.97      5.46 o 
   6   7   6      647.60      661.42     19.10 o 
   7   7   6      393.93      376.97     15.43 o 
   8   7   6      118.58      123.74     10.98 o 
   9   7   6       28.59       44.13      9.10 o 
 -11   8   6        0.04      -13.95     12.89 o 
 -10   8   6       83.46       94.28     25.05 o 
  -9   8   6       94.98      122.18     14.07 o 
  -8   8   6        8.76       23.08      8.86 o 
  -7   8   6       11.45       12.52     11.51 o 
  -6   8   6      553.22      531.90     20.97 o 
  -5   8   6       50.65       77.85     16.45 o 
  -4   8   6     1868.94     1912.62     45.88 o 
  -3   8   6        8.22        3.90      5.38 o 
  -2   8   6      620.05      658.93     20.70 o 
  -1   8   6      222.01      223.15     12.74 o 
   0   8   6     1284.75     1227.10     34.39 o 
   1   8   6       45.54       56.15      6.16 o 
   2   8   6      251.91      260.49     13.08 o 
   3   8   6      195.50      189.27     12.40 o 
   4   8   6      359.08      399.46     17.47 o 
   5   8   6       64.01       60.12      9.75 o 
   6   8   6       48.76       52.61     10.12 o 
   7   8   6       19.61       12.42      8.40 o 
   8   8   6       58.64       59.01     10.68 o 
   9   8   6        3.23        1.94      9.88 o 
 -11   9   6        0.15        5.88     14.51 o 
 -10   9   6       11.32       24.88     11.01 o 
  -9   9   6       12.38       17.85     11.82 o 
  -8   9   6      421.59      387.10     20.48 o 
  -7   9   6       91.26       88.01     12.23 o 
  -6   9   6       13.45       13.18      7.63 o 
  -5   9   6        1.37       -2.81      5.79 o 
  -4   9   6      214.25      237.16     14.12 o 
  -3   9   6      156.07      167.47     11.78 o 
  -2   9   6     3525.64     3510.18     63.01 o 
  -1   9   6       26.11       28.97      9.85 o 
   0   9   6      126.40      118.12      8.14 o 
   1   9   6      193.38      196.08      9.86 o 
   2   9   6     2020.89     1954.23     37.52 o 
   3   9   6      116.28      125.58     15.45 o 
   4   9   6        2.53        2.60      6.79 o 
   5   9   6        0.06        4.56      6.98 o 
   6   9   6       36.57       44.19     10.01 o 
   7   9   6        7.09       10.14      9.57 o 
   8   9   6      279.52      285.03     38.12 o 
   9   9   6        1.90        2.94     16.58 o 
 -10  10   6      133.94      183.25     17.47 o 
  -9  10   6       12.61       15.30      9.19 o 
  -8  10   6       29.96       29.10      9.69 o 
  -7  10   6        1.29        4.81      7.58 o 
  -6  10   6      473.49      494.35     21.41 o 
  -5  10   6       34.82       36.32     13.39 o 
  -4  10   6      406.84      449.35     18.85 o 
  -3  10   6       41.89       50.74      8.54 o 
  -2  10   6        3.14        4.80      5.89 o 
  -1  10   6       13.99       15.56      6.96 o 
   0  10   6     3009.95     2908.19     45.27 o 
   1  10   6       97.85       90.70      8.02 o 
   2  10   6       12.48       17.20      5.50 o 
   3  10   6      179.28      166.96     12.89 o 
   4  10   6      122.96      148.80     24.36 o 
   5  10   6      123.16      138.17     12.86 o 
   6  10   6        2.48       -9.08      7.14 o 
   7  10   6        8.82        8.65      7.62 o 
   8  10   6      100.74       85.63     11.64 o 
 -10  11   6       31.94       52.68     13.04 o 
  -9  11   6        2.48        5.45      9.35 o 
  -8  11   6       18.28       17.61      9.75 o 
  -7  11   6      120.84      127.50     13.97 o 
  -6  11   6      294.90      271.74     17.13 o 
  -5  11   6       92.09       83.50     11.03 o 
  -4  11   6      260.07      201.56     13.97 o 
  -3  11   6      575.03      592.47     31.65 o 
  -2  11   6      371.25      326.69     16.24 o 
  -1  11   6      477.27      479.11     19.77 o 
   0  11   6       85.53       97.79      8.57 o 
   1  11   6      581.45      553.09     16.75 o 
   2  11   6      237.81      266.83     15.68 o 
   3  11   6      164.09      157.76     13.23 o 
   4  11   6      321.66      298.99     17.12 o 
   5  11   6      162.17      201.33     15.40 o 
   6  11   6      398.08      377.90     20.17 o 
   7  11   6      285.44      327.49     26.16 o 
   8  11   6      125.44      131.44     13.34 o 
  -9  12   6      104.47      109.13     15.32 o 
  -8  12   6       30.39       35.14     11.16 o 
  -7  12   6       31.74       46.93     10.97 o 
  -6  12   6       49.31       47.70     10.39 o 
  -5  12   6      180.74      196.29     42.25 o 
  -4  12   6       50.49       66.91     10.16 o 
  -3  12   6      361.63      365.16     18.11 o 
  -2  12   6      139.32      153.38     12.36 o 
  -1  12   6      599.40      620.92     23.00 o 
   0  12   6       51.64       45.59      7.43 o 
   1  12   6      747.85      734.93     20.05 o 
   2  12   6       13.01       15.50     15.36 o 
   3  12   6      179.57      198.98     14.97 o 
   4  12   6       60.32       73.89     11.85 o 
   5  12   6      280.15      312.14     18.64 o 
   6  12   6        5.54       19.87      8.17 o 
   7  12   6       43.39       52.09     10.47 o 
  -8  13   6        0.54        0.21      8.75 o 
  -7  13   6      274.80      265.72     18.61 o 
  -6  13   6       26.94       38.30     10.51 o 
  -5  13   6        0.30       -9.02      6.86 o 
  -4  13   6      128.90      146.58     18.98 o 
  -3  13   6      950.35      936.15     44.79 o 
  -2  13   6       17.30       17.65      8.75 o 
  -1  13   6       12.29        7.72     11.85 o 
   0  13   6       27.65       28.12      6.98 o 
   1  13   6       24.58       33.37      8.04 o 
   2  13   6       27.72       26.32     18.67 o 
   3  13   6      560.52      610.86     24.55 o 
   4  13   6       10.17       12.73      9.15 o 
   5  13   6       40.51       56.51     11.83 o 
   6  13   6        6.14        2.61     13.85 o 
   7  13   6       82.93       32.65     18.51 o 
  -8  14   6        8.70        7.31      9.46 o 
  -7  14   6       14.60       10.65      9.36 o 
  -6  14   6        5.45       -3.39     10.88 o 
  -5  14   6      882.29      885.29     53.48 o 
  -4  14   6        5.89        7.05      8.06 o 
  -3  14   6        6.44       -0.24      7.12 o 
  -2  14   6        1.40        6.70      7.99 o 
  -1  14   6       78.92       85.07     11.88 o 
   0  14   6       38.44       45.17      9.88 o 
   1  14   6       83.74      101.39     18.70 o 
   2  14   6       20.18       20.02     13.70 o 
   3  14   6        3.69        5.50     11.51 o 
   4  14   6       85.97      110.48     14.82 o 
   5  14   6      390.73      372.95     22.95 o 
   6  14   6       50.60       74.52     14.06 o 
  -7  15   6       12.00      -17.20     12.76 o 
  -6  15   6        1.90      -11.95     12.13 o 
  -5  15   6        1.87       -1.88     12.95 o 
  -4  15   6       17.28       15.39     13.57 o 
  -3  15   6      138.09       93.95     19.52 o 
  -2  15   6      456.85      500.52     33.21 o 
  -1  15   6      101.47      114.28     19.20 o 
   0  15   6        0.74       -7.39      7.45 o 
   1  15   6      106.31       88.63     18.45 o 
   2  15   6      138.35      182.64     17.85 o 
   3  15   6       63.71       54.05     12.84 o 
   4  15   6        8.64        6.31      9.74 o 
   5  15   6       12.02       -3.03      9.65 o 
  -6  16   6       56.71       42.47     20.39 o 
  -5  16   6        6.35        9.19     16.14 o 
  -4  16   6       43.57       -2.44     13.57 o 
  -3  16   6       46.42        4.63     14.14 o 
  -2  16   6        3.52       17.87     10.96 o 
  -1  16   6       59.32       58.55     17.51 o 
   0  16   6      110.34       94.68     15.84 o 
   1  16   6       51.86       31.72     19.89 o 
   2  16   6        0.18        0.87      9.66 o 
   3  16   6       40.05       46.08     13.15 o 
   4  16   6       72.09       81.56     15.24 o 
  -4  17   6      111.89      134.54     24.89 o 
  -3  17   6       27.12       -0.06     14.20 o 
  -2  17   6      200.03      133.29     22.39 o 
  -1  17   6        0.01       -4.32      7.39 o 
   0  17   6       16.18       -2.29      9.87 o 
   1  17   6        7.44        0.20     10.17 o 
   2  17   6       65.48       61.47     14.38 o 
 -11   0   7       14.85        9.38     13.95 o 
  -9   0   7       88.25       97.33     16.39 o 
  -7   0   7        4.66        7.58      5.94 o 
  -5   0   7     2387.69     2558.15     46.09 o 
  -3   0   7      140.39      163.92     11.17 o 
  -1   0   7     8234.29     7993.96    117.31 o 
   1   0   7      539.85      532.65     11.79 o 
   3   0   7       24.76       24.34      5.44 o 
   5   0   7     1990.68     1897.00     59.55 o 
   7   0   7      158.39      117.16     18.08 o 
   9   0   7      181.85      200.85     25.08 o 
 -12   1   7       35.94       22.81     25.83 o 
 -11   1   7       56.74       69.75     13.31 o 
 -10   1   7        0.70       -2.99      7.68 o 
  -9   1   7      757.13      699.92     53.48 o 
  -8   1   7      183.79      189.54     10.39 o 
  -7   1   7      675.16      653.11     14.35 o 
  -6   1   7      135.22      128.80      6.57 o 
  -5   1   7     1907.05     1801.18     25.21 o 
  -4   1   7      102.86      108.67      5.56 o 
  -3   1   7     3989.43     3749.74     42.90 o 
  -2   1   7       37.75       38.76      3.66 o 
  -1   1   7      179.18      207.63      5.86 o 
   0   1   7       11.83        8.65      2.23 o 
   1   1   7     6451.82     6430.70     64.58 o 
   2   1   7      537.31      533.19      9.81 o 
   3   1   7       72.54       71.24      6.43 o 
   4   1   7      319.46      311.64     11.08 o 
   5   1   7      311.25      305.90     14.40 o 
   6   1   7      251.94      291.35     16.30 o 
   7   1   7      491.53      459.27     29.90 o 
   8   1   7        0.26       -7.24      7.47 o 
   9   1   7       17.98       23.48     10.22 o 
  10   1   7        4.61        6.42     10.36 o 
 -12   2   7        0.41       12.44     11.12 o 
 -11   2   7       15.73       12.08     11.57 o 
 -10   2   7       52.79       52.68     11.21 o 
  -9   2   7      242.81      256.36     18.92 o 
  -8   2   7      191.32      175.41     10.24 o 
  -7   2   7       59.14       71.63      5.78 o 
  -6   2   7      286.37      303.92     11.70 o 
  -5   2   7        7.89       18.82      9.20 o 
  -4   2   7      341.27      319.57      8.82 o 
  -3   2   7      360.00      350.00      9.01 o 
  -2   2   7     1441.69     1425.87     17.24 o 
  -1   2   7     2111.16     2101.82     23.49 o 
   0   2   7     1990.04     1969.34     25.17 o 
   1   2   7     2012.64     1878.13     22.10 o 
   2   2   7       86.01       79.12      4.79 o 
   3   2   7     1490.19     1488.89     21.84 o 
   4   2   7      567.53      531.48     12.10 o 
   5   2   7       22.74       33.75      6.13 o 
   6   2   7        5.78        5.62      5.39 o 
   7   2   7        2.06       10.18      9.70 o 
   8   2   7      517.87      509.84     23.65 o 
   9   2   7      236.53      206.25     17.78 o 
  10   2   7      115.41      121.20     16.29 o 
 -12   3   7       44.22       59.65     19.83 o 
 -11   3   7        0.49       -0.11      9.21 o 
 -10   3   7       47.44       42.81     11.18 o 
  -9   3   7      334.47      381.68     34.56 o 
  -8   3   7      280.74      283.99     12.67 o 
  -7   3   7       78.55       75.85      7.43 o 
  -6   3   7       62.28       60.58      5.57 o 
  -5   3   7      136.77      141.78      6.55 o 
  -4   3   7     4354.61     4176.42     47.84 o 
  -3   3   7     1676.38     1599.56     22.32 o 
  -2   3   7       11.36       17.93      5.89 o 
  -1   3   7     1719.23     1794.41     21.13 o 
   0   3   7     3488.06     3324.71     34.61 o 
   1   3   7      382.39      389.12      9.39 o 
   2   3   7      361.37      367.21      9.84 o 
   3   3   7       44.80       49.94      4.63 o 
   4   3   7      244.60      217.06      8.22 o 
   5   3   7      350.16      348.34     12.72 o 
   6   3   7      391.45      395.60     14.68 o 
   7   3   7        1.45        4.30      6.05 o 
   8   3   7        8.49       14.67      9.38 o 
   9   3   7       17.00       23.76     14.45 o 
 -12   4   7        0.80       19.02     18.14 o 
 -11   4   7        7.37        3.44     15.83 o 
 -10   4   7      132.56      140.66     23.77 o 
  -9   4   7       13.22       10.90      8.21 o 
  -8   4   7       17.97       22.12     11.19 o 
  -7   4   7      844.46      808.87     23.68 o 
  -6   4   7     1162.87     1177.02     20.04 o 
  -5   4   7       78.91       94.47      9.16 o 
  -4   4   7      620.40      620.68     12.83 o 
  -3   4   7      129.43      123.11      5.76 o 
  -2   4   7     1383.65     1435.60     20.07 o 
  -1   4   7        3.09        0.55      2.20 o 
   0   4   7     3662.61     3476.76     40.42 o 
   1   4   7      310.95      337.90      8.87 o 
   2   4   7       18.96       43.13      4.37 o 
   3   4   7        0.02       -0.49      3.36 o 
   4   4   7     1883.05     1911.92     27.16 o 
   5   4   7       92.78       87.70      8.00 o 
   6   4   7        0.28        8.87      6.07 o 
   7   4   7       26.37       26.69      7.29 o 
   8   4   7      261.45      270.33     14.20 o 
   9   4   7        5.77       20.17     11.43 o 
 -11   5   7       11.43       11.45     16.26 o 
 -10   5   7       27.89       46.85     17.20 o 
  -9   5   7        2.88       -2.89      7.44 o 
  -8   5   7      921.91      993.53     60.67 o 
  -7   5   7      182.06      174.86     13.01 o 
  -6   5   7      171.10      166.72      9.66 o 
  -5   5   7       99.62      102.92      6.02 o 
  -4   5   7     1961.77     1929.78     26.52 o 
  -3   5   7      102.06       89.13      5.95 o 
  -2   5   7      145.15      150.94      7.79 o 
  -1   5   7      105.86      113.73      5.54 o 
   0   5   7      599.15      605.10     18.89 o 
   1   5   7      139.45      114.37      5.80 o 
   2   5   7     5139.43     5071.96     56.84 o 
   3   5   7       10.19       17.15      4.05 o 
   4   5   7       60.80       65.50      7.11 o 
   5   5   7      104.71      117.23      8.89 o 
   6   5   7       78.86       85.89     18.15 o 
   7   5   7      100.85      126.70     10.58 o 
   8   5   7       31.99       32.12      8.25 o 
   9   5   7        0.62       -0.81      7.92 o 
 -11   6   7       91.62       85.51     21.39 o 
 -10   6   7       23.72       23.83     14.01 o 
  -9   6   7        0.38       -7.27      7.44 o 
  -8   6   7      170.91      159.38     13.73 o 
  -7   6   7        5.68       15.61      7.16 o 
  -6   6   7      722.96      742.15     46.07 o 
  -5   6   7      816.38      810.28     24.52 o 
  -4   6   7     3347.37     3199.90     58.62 o 
  -3   6   7      459.65      441.49     16.63 o 
  -2   6   7       98.16      101.39      8.82 o 
  -1   6   7     1360.49     1357.42     24.58 o 
   0   6   7      571.97      594.20     14.97 o 
   1   6   7      460.88      487.98     13.39 o 
   2   6   7       22.00       20.00      4.07 o 
   3   6   7      161.83      174.19      7.49 o 
   4   6   7     2800.37     2857.41     44.47 o 
   5   6   7       35.12       60.32      7.45 o 
   6   6   7      236.04      272.47     13.07 o 
   7   6   7      150.01      157.63     11.29 o 
   8   6   7      270.66      292.07     22.00 o 
   9   6   7       79.28       96.80     16.92 o 
 -11   7   7       35.20       19.45     15.64 o 
 -10   7   7        0.03        8.84      8.72 o 
  -9   7   7      271.72      268.99     22.77 o 
  -8   7   7      115.00      120.41     13.10 o 
  -7   7   7       91.82       81.89     10.88 o 
  -6   7   7      118.42      118.94     11.71 o 
  -5   7   7       21.57       17.65      7.03 o 
  -4   7   7     1664.32     1632.82     55.17 o 
  -3   7   7      747.36      728.05     22.24 o 
  -2   7   7      289.21      266.15     24.33 o 
  -1   7   7      345.13      344.16     11.92 o 
   0   7   7      728.50      701.39     16.87 o 
   1   7   7     1464.80     1474.30     29.63 o 
   2   7   7        3.58        2.66      4.24 o 
   3   7   7     2396.23     2442.09     38.03 o 
   4   7   7       39.90       33.51      8.16 o 
   5   7   7      576.88      604.64     22.24 o 
   6   7   7       72.76       57.28     13.60 o 
   7   7   7       19.48       13.77      7.25 o 
   8   7   7       21.15       20.67      8.32 o 
   9   7   7       32.54       37.59      9.38 o 
 -11   8   7      114.35      112.09     23.02 o 
 -10   8   7       21.36       17.05     10.54 o 
  -9   8   7       93.47      134.63     31.93 o 
  -8   8   7       13.70       -0.64      7.38 o 
  -7   8   7      208.09      206.62     14.95 o 
  -6   8   7       97.97       99.92     12.42 o 
  -5   8   7      118.15      105.13     12.51 o 
  -4   8   7        2.05        8.28      5.96 o 
  -3   8   7      198.98      199.75     15.54 o 
  -2   8   7      266.42      240.23     13.42 o 
  -1   8   7     2526.71     2581.99     40.68 o 
   0   8   7      480.63      465.72     17.10 o 
   1   8   7      561.70      522.92     19.64 o 
   2   8   7      517.08      546.07     17.73 o 
   3   8   7      879.67      894.01     26.69 o 
   4   8   7        9.35        4.65      7.14 o 
   5   8   7        4.78       14.20      9.38 o 
   6   8   7       31.76       39.16      9.89 o 
   7   8   7       98.72      103.29     13.01 o 
   8   8   7        3.07        7.00     13.20 o 
 -10   9   7        2.59       12.67     10.22 o 
  -9   9   7       46.08       55.50     12.32 o 
  -8   9   7        8.41       -6.09      7.37 o 
  -7   9   7      117.51      114.24     30.96 o 
  -6   9   7       52.19       48.09      9.39 o 
  -5   9   7      361.78      366.93     17.95 o 
  -4   9   7       37.74       43.26     19.95 o 
  -3   9   7     2357.18     2304.01     84.44 o 
  -2   9   7        1.10        3.52      5.61 o 
  -1   9   7       34.46       43.73      6.72 o 
   0   9   7        1.58       -8.93      7.55 o 
   1   9   7      798.38      793.08     19.27 o 
   2   9   7       53.80       68.94      7.18 o 
   3   9   7        5.08        3.70      6.85 o 
   4   9   7        0.88        5.46     11.48 o 
   5   9   7       64.30       63.07     22.14 o 
   6   9   7       49.94       59.24     11.26 o 
   7   9   7      491.08      508.78     23.46 o 
   8   9   7        6.91        7.76      8.05 o 
 -10  10   7       58.68       43.41     12.40 o 
  -9  10   7       94.77      101.08     14.23 o 
  -8  10   7       84.70       56.18     20.58 o 
  -7  10   7       11.02        6.80      8.51 o 
  -6  10   7      484.78      481.13     42.41 o 
  -5  10   7      331.15      354.63     17.90 o 
  -4  10   7       74.98       66.72      9.57 o 
  -3  10   7        9.83       12.34      6.61 o 
  -2  10   7       16.83       22.30      7.17 o 
  -1  10   7     1199.54     1124.27     24.84 o 
   0  10   7      585.83      624.05     17.82 o 
   1  10   7       52.84       55.03      7.37 o 
   2  10   7      233.24      229.69     11.19 o 
   3  10   7      259.57      293.33     16.62 o 
   4  10   7       12.01       24.83      8.83 o 
   5  10   7      296.28      303.06     21.42 o 
   6  10   7        5.84        6.07      8.89 o 
   7  10   7       28.52       43.86     11.83 o 
   8  10   7       11.93        8.05      8.64 o 
  -9  11   7       24.47       18.30     10.55 o 
  -8  11   7       94.21       91.81     13.38 o 
  -7  11   7       38.12       46.35     10.96 o 
  -6  11   7        2.57        5.63     10.41 o 
  -5  11   7      234.94      266.27     19.02 o 
  -4  11   7      329.80      292.95     20.95 o 
  -3  11   7      160.10      155.75     13.02 o 
  -2  11   7      683.47      610.67     22.30 o 
  -1  11   7      603.99      502.50     16.78 o 
   0  11   7      160.05      139.98      9.90 o 
   1  11   7      743.92      772.24     20.41 o 
   2  11   7      187.30      211.55     14.91 o 
   3  11   7       82.44       72.55     12.17 o 
   4  11   7       65.26       63.04     10.99 o 
   5  11   7       89.36       81.88     28.96 o 
   6  11   7       91.23      102.70     14.02 o 
   7  11   7       27.71       31.05     14.37 o 
  -9  12   7       13.06       20.34     11.18 o 
  -8  12   7       37.19       58.55     12.29 o 
  -7  12   7        0.07        1.91      8.40 o 
  -6  12   7      385.81      397.78     20.93 o 
  -5  12   7       65.31       70.25     11.09 o 
  -4  12   7      269.76      351.85     18.27 o 
  -3  12   7        0.78        0.08      6.88 o 
  -2  12   7      866.38      914.00     35.03 o 
  -1  12   7       53.45       62.70     10.93 o 
   0  12   7      237.30      243.74     12.66 o 
   1  12   7       12.83       20.54      6.37 o 
   2  12   7        1.94       13.49      8.47 o 
   3  12   7      179.68      192.55     15.29 o 
   4  12   7      324.25      361.20     20.21 o 
   5  12   7       24.26       23.86     10.26 o 
   6  12   7       71.67       79.76     13.22 o 
   7  12   7        0.16       -7.82     15.89 o 
  -8  13   7       30.33       34.51     11.69 o 
  -7  13   7        0.07        1.94     26.77 o 
  -6  13   7       30.02       24.96      9.64 o 
  -5  13   7        0.52        4.76      8.08 o 
  -4  13   7      481.02      495.58     47.10 o 
  -3  13   7       76.86      104.53     18.48 o 
  -2  13   7       68.81       71.92     11.67 o 
  -1  13   7       98.49      121.14     10.36 o 
   0  13   7       24.33       30.72      7.33 o 
   1  13   7       24.60       39.29      9.44 o 
   2  13   7      513.19      499.61     22.73 o 
   3  13   7        2.71        6.64      8.22 o 
   4  13   7        0.37        4.89      8.74 o 
   5  13   7        4.40       24.00     10.45 o 
   6  13   7      140.20      156.88     16.71 o 
  -7  14   7        9.63       10.98      9.64 o 
  -6  14   7      140.67      130.05     15.08 o 
  -5  14   7       64.88       64.64     11.22 o 
  -4  14   7       28.68       23.99     14.10 o 
  -3  14   7       19.09        5.39      8.09 o 
  -2  14   7       64.82       64.35     16.64 o 
  -1  14   7       48.44       48.28      8.57 o 
   0  14   7      258.81      274.40     14.24 o 
   1  14   7        0.08       11.91      8.83 o 
   2  14   7       55.97       59.67     16.64 o 
   3  14   7        5.59        7.82     12.70 o 
   4  14   7      347.58      337.52     29.46 o 
   5  14   7       54.06       67.59     16.73 o 
  -6  15   7        0.65       -2.25     14.70 o 
  -5  15   7       11.31       10.70     14.26 o 
  -4  15   7      158.38      156.19     24.14 o 
  -3  15   7      215.67      240.94     27.02 o 
  -2  15   7       18.53       21.77     13.07 o 
  -1  15   7        2.50      -10.33     12.73 o 
   0  15   7       56.78       43.46     10.76 o 
   1  15   7      159.89      162.57     22.96 o 
   2  15   7       82.96       72.93     17.70 o 
   3  15   7       78.31      100.89     20.70 o 
   4  15   7        0.82        4.87     14.32 o 
  -5  16   7       33.36       35.53     17.76 o 
  -4  16   7       94.29      111.71     22.71 o 
  -3  16   7        2.77       30.59     16.14 o 
  -2  16   7       72.59      101.39     20.14 o 
  -1  16   7       88.62       93.85     14.18 o 
   0  16   7        4.02        2.06     11.88 o 
   1  16   7        7.60       39.16     16.83 o 
   2  16   7       14.65        8.29     14.57 o 
   3  16   7      173.15      215.51     20.42 o 
  -3  17   7      127.83      106.90     22.96 o 
  -2  17   7       14.27       16.01     13.89 o 
  -1  17   7       35.45       49.00     11.35 o 
   0  17   7        0.71       12.42     11.89 o 
   1  17   7      196.56      251.71     22.64 o 
 -12   0   8       48.34       64.49     20.33 o 
 -10   0   8      286.31      315.56     28.40 o 
  -8   0   8      384.56      416.33     28.15 o 
  -6   0   8      860.81      801.87     61.42 o 
  -4   0   8     1032.24      981.03     24.00 o 
  -2   0   8     2971.06     2889.36     49.82 o 
   0   0   8      522.51      482.64     15.85 o 
   2   0   8     2263.78     2233.01     42.19 o 
   4   0   8      115.03      144.80     16.51 o 
   6   0   8      138.41      126.60     18.14 o 
   8   0   8       28.29       39.16     15.95 o 
 -12   1   8        3.47       21.65     12.47 o 
 -11   1   8       10.49       12.07     10.90 o 
 -10   1   8       46.01       43.28     11.10 o 
  -9   1   8        3.78        4.04      7.79 o 
  -8   1   8      389.81      429.07     25.69 o 
  -7   1   8        0.10        2.12      3.93 o 
  -6   1   8       80.47       86.19      5.98 o 
  -5   1   8       92.74       91.84      7.49 o 
  -4   1   8      325.55      310.44     11.47 o 
  -3   1   8     2268.37     2224.56     29.08 o 
  -2   1   8     2402.60     2263.91     29.18 o 
  -1   1   8      395.03      396.61      9.99 o 
   0   1   8     2256.68     2182.85     24.91 o 
   1   1   8      121.27      110.32      5.01 o 
   2   1   8     1649.55     1543.07     20.01 o 
   3   1   8        0.04        4.13      3.44 o 
   4   1   8      114.12      106.99      7.70 o 
   5   1   8       93.93       77.40     10.30 o 
   6   1   8     1292.54     1315.82     36.42 o 
   7   1   8      319.96      303.15     18.55 o 
   8   1   8        0.22        0.86     12.54 o 
   9   1   8        0.20       -3.23      8.93 o 
 -12   2   8      126.40      116.99     17.07 o 
 -11   2   8       89.73       98.97     41.91 o 
 -10   2   8      128.60      154.70     27.62 o 
  -9   2   8        2.92        7.29      7.87 o 
  -8   2   8      204.63      216.86     11.39 o 
  -7   2   8      512.32      512.24     13.11 o 
  -6   2   8      137.75      137.95      7.12 o 
  -5   2   8      166.66      191.53      9.68 o 
  -4   2   8      553.03      590.16     13.15 o 
  -3   2   8     1385.81     1317.55     20.27 o 
  -2   2   8     4420.65     4111.04     54.69 o 
  -1   2   8      861.10      803.10     14.71 o 
   0   2   8       48.59       46.06      3.68 o 
   1   2   8        1.68        1.54      2.64 o 
   2   2   8     1886.85     1903.42     26.24 o 
   3   2   8      897.43      931.51     16.77 o 
   4   2   8        2.60        6.37      3.91 o 
   5   2   8       59.54       71.85      7.58 o 
   6   2   8        1.85        3.71      7.03 o 
   7   2   8       47.64       48.62     11.00 o 
   8   2   8       17.99       23.58     10.11 o 
   9   2   8        5.59        9.07      9.95 o 
 -11   3   8        2.46        6.57     10.55 o 
 -10   3   8        7.88        6.60      9.79 o 
  -9   3   8      445.54      488.22     22.41 o 
  -8   3   8       70.55       76.70      8.40 o 
  -7   3   8      268.64      243.01     11.71 o 
  -6   3   8        8.20       14.70      4.17 o 
  -5   3   8      931.27      906.43     16.78 o 
  -4   3   8      811.16      803.68     15.21 o 
  -3   3   8       79.01       63.87      5.04 o 
  -2   3   8      274.46      280.61      8.69 o 
  -1   3   8       75.97       69.31      4.21 o 
   0   3   8       21.88       21.06      4.60 o 
   1   3   8     2292.19     2184.19     31.29 o 
   2   3   8     1647.30     1611.41     23.55 o 
   3   3   8      328.64      310.07     10.89 o 
   4   3   8      265.78      231.80     11.33 o 
   5   3   8     1293.59     1386.43     27.78 o 
   6   3   8      325.94      315.37     13.67 o 
   7   3   8       57.62       66.45      8.55 o 
   8   3   8        2.04       10.54      9.20 o 
   9   3   8       42.26       80.43     14.07 o 
 -11   4   8      216.93      237.06     28.59 o 
 -10   4   8       10.73       23.33     14.95 o 
  -9   4   8       23.28       17.02      8.74 o 
  -8   4   8        0.05       -6.96      6.17 o 
  -7   4   8     1024.03     1086.59     29.93 o 
  -6   4   8      337.00      325.80     13.76 o 
  -5   4   8      480.23      480.43     11.96 o 
  -4   4   8      304.57      316.98     13.62 o 
  -3   4   8     4418.70     4319.31     49.86 o 
  -2   4   8       38.04       47.36      5.19 o 
  -1   4   8     3452.91     3479.17     36.96 o 
   0   4   8      123.05      132.43      6.80 o 
   1   4   8      213.31      222.33      7.81 o 
   2   4   8        7.30       11.03      3.67 o 
   3   4   8      853.78      849.72     20.51 o 
   4   4   8      153.17      152.67     12.78 o 
   5   4   8       23.48       33.11      6.72 o 
   6   4   8       84.99       83.96      8.90 o 
   7   4   8      382.59      366.99     15.70 o 
   8   4   8      134.47      149.57     11.81 o 
   9   4   8       85.34      116.14     16.11 o 
 -11   5   8       49.23       25.90     17.58 o 
 -10   5   8       23.99       10.76     14.76 o 
  -9   5   8       98.92       82.08     15.20 o 
  -8   5   8      382.90      374.63     18.56 o 
  -7   5   8      672.67      674.67     32.96 o 
  -6   5   8      194.07      195.18     10.20 o 
  -5   5   8        4.73        5.66      4.44 o 
  -4   5   8       32.56       31.28      5.38 o 
  -3   5   8      709.39      680.13     16.83 o 
  -2   5   8      395.08      429.96     13.08 o 
  -1   5   8      986.65      972.76     19.86 o 
   0   5   8      668.96      659.77     14.74 o 
   1   5   8     1764.23     1726.47     24.85 o 
   2   5   8      292.81      270.89      9.11 o 
   3   5   8      759.27      728.43     15.12 o 
   4   5   8      302.07      306.81     12.63 o 
   5   5   8      292.29      311.36     13.61 o 
   6   5   8       10.76       17.49      6.45 o 
   7   5   8      131.04      126.08     10.93 o 
   8   5   8       22.91       26.97      8.55 o 
   9   5   8      124.40      130.23     22.45 o 
 -11   6   8       41.13       78.81     22.21 o 
 -10   6   8       21.02       10.38     15.39 o 
  -9   6   8       74.96       77.26     21.27 o 
  -8   6   8       16.82        6.35      7.96 o 
  -7   6   8      462.29      483.97     44.29 o 
  -6   6   8      116.48      115.67     11.25 o 
  -5   6   8       75.92       82.43      7.45 o 
  -4   6   8      284.57      290.22     15.23 o 
  -3   6   8     1727.11     1581.75     50.41 o 
  -2   6   8      327.11      315.99     11.40 o 
  -1   6   8      358.98      356.35     14.76 o 
   0   6   8      566.10      557.30     14.87 o 
   1   6   8      155.14      142.87      8.22 o 
   2   6   8        9.24        9.79      4.80 o 
   3   6   8      577.43      581.05     15.49 o 
   4   6   8      344.35      353.92     13.79 o 
   5   6   8        8.24        8.09      5.68 o 
   6   6   8       87.05       88.31      9.40 o 
   7   6   8      102.06       87.27     10.09 o 
   8   6   8       29.94       55.54     12.15 o 
 -11   7   8        4.69       23.77     17.33 o 
 -10   7   8      189.56      158.47     26.11 o 
  -9   7   8       33.19       20.10     10.12 o 
  -8   7   8        7.77       -5.89      7.75 o 
  -7   7   8       52.16       54.26      9.93 o 
  -6   7   8      189.52      194.96     14.31 o 
  -5   7   8       34.41       29.41      7.76 o 
  -4   7   8     1897.03     1841.74     40.95 o 
  -3   7   8        4.59        0.77      6.44 o 
  -2   7   8      113.12      104.14     12.04 o 
  -1   7   8       28.68       28.55      5.61 o 
   0   7   8     1129.86     1160.72     38.42 o 
   1   7   8      822.48      824.07     19.01 o 
   2   7   8       95.45       82.39     10.20 o 
   3   7   8       40.53       41.90      8.57 o 
   4   7   8       43.65       68.50     10.37 o 
   5   7   8      228.22      235.81     15.57 o 
   6   7   8      178.25      169.56     22.27 o 
   7   7   8       33.10       30.26     10.67 o 
   8   7   8       27.78       30.49     12.85 o 
 -10   8   8       56.23       32.83     11.54 o 
  -9   8   8        2.11       11.43      9.47 o 
  -8   8   8       72.26      107.74     13.21 o 
  -7   8   8      166.57      147.83     13.66 o 
  -6   8   8      277.77      261.30     16.13 o 
  -5   8   8       11.45       28.31      7.72 o 
  -4   8   8       13.07       20.02      7.25 o 
  -3   8   8       65.39       67.56      9.48 o 
  -2   8   8     2124.62     2076.13     35.32 o 
  -1   8   8      249.84      237.98     11.01 o 
   0   8   8       85.51       91.21      7.66 o 
   1   8   8      989.30      973.52     24.28 o 
   2   8   8      634.71      639.90     21.48 o 
   3   8   8       80.57       66.00     17.17 o 
   4   8   8      290.39      331.48     17.26 o 
   5   8   8       16.05       -1.19      7.20 o 
   6   8   8        1.91       -1.94      8.02 o 
   7   8   8       15.58       17.34     10.02 o 
   8   8   8       32.21       27.09     11.36 o 
 -10   9   8       39.83       17.75     11.39 o 
  -9   9   8       18.48       32.04     10.55 o 
  -8   9   8      361.87      369.25     27.18 o 
  -7   9   8       67.27       67.08     13.92 o 
  -6   9   8      450.33      354.71     18.88 o 
  -5   9   8       96.60      110.17     11.87 o 
  -4   9   8      883.26      876.01     27.24 o 
  -3   9   8       78.37       87.44     10.40 o 
  -2   9   8      500.03      489.12     15.52 o 
  -1   9   8      315.58      286.31     12.93 o 
   0   9   8      683.85      663.81     34.04 o 
   1   9   8      143.11      145.88      9.38 o 
   2   9   8      942.95      947.30     21.91 o 
   3   9   8        5.64        3.12      7.60 o 
   4   9   8      714.21      713.13     36.72 o 
   5   9   8        0.67       -7.98      7.47 o 
   6   9   8      478.02      551.22     34.56 o 
   7   9   8       13.75       17.47     10.06 o 
  -9  10   8        0.15        3.95     10.10 o 
  -8  10   8       63.37       66.71     12.03 o 
  -7  10   8       43.94       35.33     10.14 o 
  -6  10   8       95.86      146.30     29.77 o 
  -5  10   8       30.04        9.98      7.62 o 
  -4  10   8       32.36       54.48     12.79 o 
  -3  10   8        2.21       -1.34      6.50 o 
  -2  10   8      269.67      284.08     14.90 o 
  -1  10   8      700.60      653.70     19.01 o 
   0  10   8       72.98       63.68      7.82 o 
   1  10   8      116.67      116.46      9.23 o 
   2  10   8      905.79      864.40     27.77 o 
   3  10   8        6.87        6.73      7.65 o 
   4  10   8      232.96      236.35     18.48 o 
   5  10   8      104.88      120.03     13.87 o 
   6  10   8       34.14       50.09     11.96 o 
   7  10   8       74.67       74.45     13.37 o 
  -9  11   8      109.14      124.80     16.02 o 
  -8  11   8        6.12        7.22      9.13 o 
  -7  11   8        2.97        3.27      8.42 o 
  -6  11   8       10.83        2.68      7.77 o 
  -5  11   8      167.41      171.46     14.57 o 
  -4  11   8      238.61      248.77     16.13 o 
  -3  11   8       87.41       94.93     11.21 o 
  -2  11   8      299.88      294.49     13.86 o 
  -1  11   8       54.54       60.95      8.33 o 
   0  11   8      372.14      403.66     15.23 o 
   1  11   8      326.31      324.59     13.98 o 
   2  11   8       25.31       42.19     13.07 o 
   3  11   8       12.83       18.03      8.81 o 
   4  11   8        1.58       -0.29      8.34 o 
   5  11   8       42.35       36.64     10.90 o 
   6  11   8       88.45      101.57     14.48 o 
  -8  12   8        8.02        9.48     18.89 o 
  -7  12   8      162.31      169.31     16.10 o 
  -6  12   8       17.02       23.94      9.35 o 
  -5  12   8       46.81       41.13     10.39 o 
  -4  12   8        5.76        3.58      7.77 o 
  -3  12   8      136.30      129.48     12.62 o 
  -2  12   8      140.84      155.49     13.65 o 
  -1  12   8       77.48       81.31      9.30 o 
   0  12   8       11.85       12.74      7.06 o 
   1  12   8       77.87       89.71      9.35 o 
   2  12   8       30.46       32.88      9.88 o 
   3  12   8      654.91      736.95     27.91 o 
   4  12   8        5.17       -0.01     14.61 o 
   5  12   8       64.19       58.76     15.42 o 
   6  12   8        1.47        5.92     13.48 o 
  -8  13   8       21.09       17.75     10.88 o 
  -7  13   8       20.71       24.33     20.05 o 
  -6  13   8        9.16        3.80      8.46 o 
  -5  13   8      195.26      188.25     16.03 o 
  -4  13   8        1.46        3.76      9.10 o 
  -3  13   8      320.43      326.22     18.89 o 
  -2  13   8        0.57       -2.19      6.03 o 
  -1  13   8      186.77      148.62     11.67 o 
   0  13   8       77.89       77.51      9.38 o 
   1  13   8      233.17      272.36     17.98 o 
   2  13   8       16.40       31.95     10.29 o 
   3  13   8       10.86        9.82      9.73 o 
   4  13   8       38.67       50.42     12.48 o 
   5  13   8      162.30      162.81     20.11 o 
  -7  14   8       19.52       27.93     11.32 o 
  -6  14   8       17.97       18.99     11.95 o 
  -5  14   8      143.09      162.97     15.81 o 
  -4  14   8       15.57       10.27      8.74 o 
  -3  14   8      262.12      265.20     29.93 o 
  -2  14   8       21.69       29.01      8.30 o 
  -1  14   8      231.44      210.85     13.54 o 
   0  14   8       56.40       69.79      9.74 o 
   1  14   8       51.81       52.39     11.74 o 
   2  14   8        0.41       -2.42      8.96 o 
   3  14   8      226.16      221.85     18.24 o 
   4  14   8       30.08       54.54     16.83 o 
  -6  15   8       26.02       34.15     11.53 o 
  -5  15   8      130.17      107.18     28.93 o 
  -4  15   8       29.49       43.25     11.39 o 
  -3  15   8        8.27       15.97     11.13 o 
  -2  15   8        1.46        5.19      7.75 o 
  -1  15   8        7.67        7.13      8.92 o 
   0  15   8       93.97      113.59     20.83 o 
   1  15   8       69.07       90.13     18.45 o 
   2  15   8      193.14      192.28     24.64 o 
   3  15   8        6.96       15.57     15.20 o 
  -4  16   8        0.84       -0.63     13.95 o 
  -3  16   8       16.30       22.52     16.83 o 
  -2  16   8      100.23      102.21     14.46 o 
  -1  16   8       24.53       14.43     10.20 o 
   0  16   8       19.89       16.76     15.14 o 
   1  16   8        0.37      -12.64     12.64 o 
   2  16   8       81.94       95.51     21.83 o 
 -11   0   9       36.32       43.41     18.14 o 
  -9   0   9       15.52       10.51     11.82 o 
  -7   0   9      432.72      481.20     20.70 o 
  -5   0   9      350.97      349.88     19.98 o 
  -3   0   9      164.41      153.76      9.72 o 
  -1   0   9     5381.65     5000.53     80.53 o 
   1   0   9     1850.23     1765.77     38.47 o 
   3   0   9      447.34      475.30     17.43 o 
   5   0   9      128.81      128.35     18.45 o 
   7   0   9      483.79      433.34     31.59 o 
 -11   1   9      184.05      176.91     17.59 o 
 -10   1   9        9.45       22.30     10.76 o 
  -9   1   9      531.57      563.90     24.23 o 
  -8   1   9       71.88       72.09     11.02 o 
  -7   1   9      203.21      181.27      8.63 o 
  -6   1   9       42.64       57.22      5.53 o 
  -5   1   9      863.80      801.00     16.01 o 
  -4   1   9       19.00       25.45      4.04 o 
  -3   1   9       22.70       26.39      4.76 o 
  -2   1   9      692.63      638.52     13.70 o 
  -1   1   9     2963.23     2836.59     36.15 o 
   0   1   9       59.80       62.17      6.62 o 
   1   1   9      195.25      169.21      7.47 o 
   2   1   9      255.93      244.59      7.50 o 
   3   1   9      473.91      498.12     15.13 o 
   4   1   9        7.54       18.81     14.89 o 
   5   1   9      526.00      498.73     21.45 o 
   6   1   9      133.55      138.86     13.89 o 
   7   1   9        9.88       12.19     11.92 o 
   8   1   9       27.51       42.21     11.83 o 
 -11   2   9        2.87       10.83     10.47 o 
 -10   2   9        1.18       -1.13      8.75 o 
  -9   2   9       40.43       48.53     14.48 o 
  -8   2   9      105.81       98.08      9.35 o 
  -7   2   9      581.02      655.94     15.45 o 
  -6   2   9      476.45      469.22     12.54 o 
  -5   2   9      325.12      301.93     18.53 o 
  -4   2   9       42.87       45.76      5.53 o 
  -3   2   9     1158.41     1171.70     19.44 o 
  -2   2   9     1148.56     1074.14     18.67 o 
  -1   2   9      814.67      805.70     15.63 o 
   0   2   9       78.74       83.47      7.50 o 
   1   2   9       57.46       64.26      4.55 o 
   2   2   9      493.72      502.67     12.08 o 
   3   2   9     1256.14     1225.83     20.60 o 
   4   2   9      258.83      230.50      9.18 o 
   5   2   9       46.85       27.85      6.80 o 
   6   2   9      105.96       85.80     12.60 o 
   7   2   9      147.62      157.27     18.08 o 
   8   2   9       16.66       23.25     10.51 o 
 -11   3   9       68.74       57.73     19.20 o 
 -10   3   9      393.88      456.05     35.34 o 
  -9   3   9       73.08       74.44      9.28 o 
  -8   3   9       93.52       94.75      9.20 o 
  -7   3   9       93.08       84.99      6.84 o 
  -6   3   9      124.13      117.88      7.49 o 
  -5   3   9      152.26      149.41      7.39 o 
  -4   3   9       33.42       39.07      6.86 o 
  -3   3   9       35.19       43.21      4.81 o 
  -2   3   9      426.24      385.04     26.86 o 
  -1   3   9      591.34      586.25     13.18 o 
   0   3   9     2156.77     2097.10     33.78 o 
   1   3   9      635.43      629.78     13.31 o 
   2   3   9      209.05      188.40     10.67 o 
   3   3   9      323.92      335.42     10.28 o 
   4   3   9      594.31      606.94     14.30 o 
   5   3   9        1.14       10.57      5.82 o 
   6   3   9       79.32       85.85     12.18 o 
   7   3   9       13.72       15.79     10.35 o 
   8   3   9        1.69       -6.69     11.13 o 
 -11   4   9       10.76       11.07     16.89 o 
 -10   4   9       87.87      109.15     21.95 o 
  -9   4   9       19.58       29.26      9.23 o 
  -8   4   9       49.41       51.93      9.76 o 
  -7   4   9       90.87       82.55     10.58 o 
  -6   4   9     1160.41     1170.14     43.29 o 
  -5   4   9      651.84      674.53     14.92 o 
  -4   4   9      827.59      844.30     18.84 o 
  -3   4   9      123.99      119.64      7.97 o 
  -2   4   9     2550.01     2515.93     33.33 o 
  -1   4   9        0.88       -3.51      3.39 o 
   0   4   9      549.24      546.02     14.83 o 
   1   4   9        6.84        2.07      3.43 o 
   2   4   9     1489.25     1458.86     22.99 o 
   3   4   9      210.38      238.70     14.88 o 
   4   4   9      147.68      192.73     10.61 o 
   5   4   9        2.32        8.30      6.43 o 
   6   4   9      757.57      778.81     21.71 o 
   7   4   9        4.47       12.32      7.14 o 
   8   4   9      265.88      281.19     20.35 o 
 -11   5   9        4.27       16.89     17.26 o 
 -10   5   9      229.17      198.84     26.65 o 
  -9   5   9       38.25       32.57     10.35 o 
  -8   5   9      122.81      126.09     13.22 o 
  -7   5   9       10.99       14.17      7.66 o 
  -6   5   9      380.16      407.09     14.67 o 
  -5   5   9        3.64        4.42      4.74 o 
  -4   5   9      168.63      160.73     10.44 o 
  -3   5   9      560.70      561.18     16.58 o 
  -2   5   9     1529.78     1481.89     33.50 o 
  -1   5   9       83.80       90.29      9.30 o 
   0   5   9       54.01       52.51      5.93 o 
   1   5   9      784.54      802.32     18.35 o 
   2   5   9      258.40      258.81      9.32 o 
   3   5   9      102.97      103.47      6.82 o 
   4   5   9      703.95      669.30     28.50 o 
   5   5   9       25.45       24.53      7.00 o 
   6   5   9      221.43      245.17     24.11 o 
   7   5   9      118.94      131.59     11.59 o 
   8   5   9        6.73       18.39      8.54 o 
 -11   6   9       43.27       68.49     22.02 o 
 -10   6   9       30.21       55.04     18.70 o 
  -9   6   9      130.37      134.32     22.08 o 
  -8   6   9      137.80      113.26     13.05 o 
  -7   6   9        4.39        3.95      7.58 o 
  -6   6   9      124.46      139.74      9.77 o 
  -5   6   9        7.75        7.35      5.29 o 
  -4   6   9      135.00      151.06     12.00 o 
  -3   6   9      618.92      639.51     21.56 o 
  -2   6   9     2463.89     2468.44    106.46 o 
  -1   6   9      304.32      266.90     14.45 o 
   0   6   9      191.94      161.54      8.96 o 
   1   6   9       79.27       73.85      6.91 o 
   2   6   9      631.66      663.20     20.70 o 
   3   6   9       80.05       71.64      8.55 o 
   4   6   9       41.50       29.12      8.73 o 
   5   6   9       84.18       96.34     11.83 o 
   6   6   9      215.50      258.58     19.20 o 
   7   6   9       12.39       22.94     10.01 o 
   8   6   9       67.44       64.62     12.73 o 
 -10   7   9       97.37      124.05     15.34 o 
  -9   7   9      128.27      152.76     15.49 o 
  -8   7   9        7.41       10.98      8.39 o 
  -7   7   9       21.56       16.11      8.16 o 
  -6   7   9      277.68      291.46     19.36 o 
  -5   7   9      345.19      335.83     17.29 o 
  -4   7   9       10.30       13.56      7.16 o 
  -3   7   9       56.84       50.24      8.64 o 
  -2   7   9       42.36       41.46      8.74 o 
  -1   7   9      325.00      332.56     16.11 o 
   0   7   9      658.39      644.92     17.09 o 
   1   7   9      308.84      322.58     12.30 o 
   2   7   9       92.07       78.26      7.63 o 
   3   7   9        2.76       -0.14      6.94 o 
   4   7   9       41.76       48.40      9.86 o 
   5   7   9      558.95      594.94     55.92 o 
   6   7   9       85.72       90.57     14.48 o 
   7   7   9        8.08       12.95     10.76 o 
 -10   8   9       23.12       12.08     10.78 o 
  -9   8   9       46.31       60.36     12.52 o 
  -8   8   9        0.49        4.80      8.49 o 
  -7   8   9      370.86      398.64     20.50 o 
  -6   8   9      547.18      519.78     22.05 o 
  -5   8   9      188.99      184.45     14.27 o 
  -4   8   9        4.29       -6.65      5.93 o 
  -3   8   9      523.19      510.00     20.06 o 
  -2   8   9      103.27      101.41     11.46 o 
  -1   8   9        5.74       14.85      5.63 o 
   0   8   9        2.14        3.47      5.16 o 
   1   8   9      316.82      317.74     18.09 o 
   2   8   9      168.78      180.44     11.27 o 
   3   8   9      937.74      954.17     30.09 o 
   4   8   9      146.94      138.22     13.07 o 
   5   8   9       23.23       32.62     19.89 o 
   6   8   9       15.07       22.36      9.95 o 
   7   8   9       79.14      103.71     21.05 o 
 -10   9   9        1.24        7.26     15.14 o 
  -9   9   9      170.52      198.63     17.75 o 
  -8   9   9        8.78       -9.67      7.92 o 
  -7   9   9       23.30       42.99     40.53 o 
  -6   9   9        5.18        2.27      7.69 o 
  -5   9   9       89.12       90.71     23.02 o 
  -4   9   9       32.82       11.74      7.23 o 
  -3   9   9      364.98      352.68     18.42 o 
  -2   9   9       36.31       56.35     10.31 o 
  -1   9   9     1192.64     1174.41     25.80 o 
   0   9   9      104.94       94.63      8.72 o 
   1   9   9      852.99      850.08     21.31 o 
   2   9   9       68.59       70.83      9.65 o 
   3   9   9      269.79      247.32     16.47 o 
   4   9   9        6.72       14.46      9.05 o 
   5   9   9       80.29       67.51     20.05 o 
   6   9   9       32.31       29.06     11.24 o 
   7   9   9       13.90       13.53     12.20 o 
  -9  10   9       12.46       -2.35     17.17 o 
  -8  10   9       89.15       85.96     14.00 o 
  -7  10   9      297.47      288.02     42.25 o 
  -6  10   9       76.13       93.04     12.69 o 
  -5  10   9       16.67       15.38      8.05 o 
  -4  10   9      279.20      307.54     17.55 o 
  -3  10   9       81.53       70.09     10.33 o 
  -2  10   9       90.09       97.61     12.11 o 
  -1  10   9      284.34      316.33     13.72 o 
   0  10   9        1.05        6.63      6.40 o 
   1  10   9      960.28      925.88     23.01 o 
   2  10   9       89.26       95.57     12.14 o 
   3  10   9       88.63      107.02     22.46 o 
   4  10   9       56.92       55.82     16.36 o 
   5  10   9        5.99       -0.50     11.29 o 
   6  10   9       18.74       15.83     14.79 o 
  -8  11   9       77.01       67.34     14.01 o 
  -7  11   9        3.93        8.01      8.92 o 
  -6  11   9       91.57       87.75     25.77 o 
  -5  11   9      283.00      287.29     39.94 o 
  -4  11   9       98.38       95.57     12.15 o 
  -3  11   9       12.62       10.56     10.66 o 
  -2  11   9        1.73       -4.07      7.45 o 
  -1  11   9      131.59      141.62     10.71 o 
   0  11   9      434.63      442.62     16.41 o 
   1  11   9       13.83        1.61      6.30 o 
   2  11   9        1.64        4.35      7.72 o 
   3  11   9        1.99        6.31      8.94 o 
   4  11   9       88.39       80.96     21.92 o 
   5  11   9      172.88      169.47     22.58 o 
   6  11   9       60.63       57.95     13.43 o 
  -8  12   9      146.57      153.91     17.29 o 
  -7  12   9        9.87       11.91     10.08 o 
  -6  12   9       63.66       93.04     13.46 o 
  -5  12   9       17.68       21.12      9.00 o 
  -4  12   9       13.37       10.32      8.16 o 
  -3  12   9       17.53       13.55     10.08 o 
  -2  12   9      371.11      410.06     21.68 o 
  -1  12   9       30.81       46.55      8.42 o 
   0  12   9       84.26       77.86      9.48 o 
   1  12   9        7.84        5.57      8.58 o 
   2  12   9      290.96      334.85     19.57 o 
   3  12   9       22.85       18.68     10.19 o 
   4  12   9       57.79       62.33     12.47 o 
   5  12   9        5.83        8.00     10.07 o 
  -7  13   9       17.66       20.22     10.47 o 
  -6  13   9       26.45       39.21     11.32 o 
  -5  13   9        7.57        4.81      9.12 o 
  -4  13   9      159.82      140.73     14.61 o 
  -3  13   9        5.84        3.87      9.68 o 
  -2  13   9       72.43       97.01     10.76 o 
  -1  13   9        0.00        0.67      6.61 o 
   0  13   9      118.65      117.37     13.26 o 
   1  13   9       20.80       11.09      9.63 o 
   2  13   9      121.55      122.14     14.67 o 
   3  13   9       70.72       55.91     12.73 o 
   4  13   9       58.22       50.46     17.11 o 
  -6  14   9      223.61      253.13     19.83 o 
  -5  14   9        8.64       20.80     10.67 o 
  -4  14   9      239.16      249.13     18.11 o 
  -3  14   9        2.79        5.84     11.07 o 
  -2  14   9       80.10       93.71     11.35 o 
  -1  14   9       14.69        7.44      7.68 o 
   0  14   9        0.97        4.07      7.11 o 
   1  14   9        8.17        9.22      9.73 o 
   2  14   9      157.11      146.12     22.24 o 
   3  14   9        1.52       -1.60      9.06 o 
  -5  15   9       25.84       15.04     16.58 o 
  -4  15   9       28.41       15.88     12.52 o 
  -3  15   9       44.49       49.65     25.58 o 
  -2  15   9       12.45       15.03      8.64 o 
  -1  15   9       63.17       74.48     10.90 o 
   0  15   9       93.74      108.19     14.86 o 
   1  15   9       62.99       61.80     18.33 o 
   2  15   9        1.19       -1.50     13.14 o 
  -2  16   9       71.71       82.34     17.67 o 
  -1  16   9       46.28       51.92     11.77 o 
 -10   0  10      136.16      155.94     22.27 o 
  -8   0  10      482.93      452.81     19.61 o 
  -6   0  10        0.72       -1.56      5.08 o 
  -4   0  10      315.08      320.34     14.70 o 
  -2   0  10       17.81       15.15      6.01 o 
   0   0  10     2547.72     2546.95     48.85 o 
   2   0  10       15.24       17.94      6.62 o 
   4   0  10        1.07       12.76     10.88 o 
   6   0  10       74.20       69.81     16.64 o 
   8   0  10        0.56        3.88     14.32 o 
 -11   1  10       39.82       28.73     12.53 o 
 -10   1  10      141.22      154.27     23.77 o 
  -9   1  10       17.97       19.92      9.22 o 
  -8   1  10       23.56       25.70      7.20 o 
  -7   1  10       83.25       78.97      6.76 o 
  -6   1  10      218.45      226.64     10.49 o 
  -5   1  10       35.85       38.91      5.30 o 
  -4   1  10      619.94      608.50     24.54 o 
  -3   1  10       33.21       39.14      4.93 o 
  -2   1  10      171.25      165.14     10.85 o 
  -1   1  10      176.13      170.52      7.89 o 
   0   1  10     3054.97     3017.89     42.87 o 
   1   1  10      167.20      166.45      8.81 o 
   2   1  10      157.18      142.12      8.22 o 
   3   1  10      129.67      142.92     15.91 o 
   4   1  10      923.16      912.84     29.41 o 
   5   1  10        0.52       -6.82      7.32 o 
   6   1  10       81.10       92.10     13.05 o 
   7   1  10       17.06       11.25      9.67 o 
   8   1  10      251.07      298.10     47.76 o 
 -11   2  10        1.96      -12.89     13.70 o 
 -10   2  10       18.38       18.20     10.12 o 
  -9   2  10      230.85      217.48     16.59 o 
  -8   2  10      628.90      650.79     20.38 o 
  -7   2  10      111.48      131.33      8.18 o 
  -6   2  10       23.22       31.45      5.26 o 
  -5   2  10      153.46      152.68      7.92 o 
  -4   2  10      314.40      335.44     10.68 o 
  -3   2  10     1020.55     1006.01     18.65 o 
  -2   2  10       40.06       38.88      5.12 o 
  -1   2  10       79.81       84.41      6.26 o 
   0   2  10      145.14      150.30      7.69 o 
   1   2  10      372.75      381.31     13.19 o 
   2   2  10      469.20      467.76     14.85 o 
   3   2  10       21.80       25.42      5.00 o 
   4   2  10      425.68      462.69     19.20 o 
   5   2  10      107.83      117.15     13.06 o 
   6   2  10       62.39       50.63     10.87 o 
   7   2  10       78.88       97.89     14.09 o 
   8   2  10       57.83       78.63     14.62 o 
 -11   3  10       28.59       32.34     18.58 o 
 -10   3  10        2.61        4.69     14.82 o 
  -9   3  10       77.12       79.67     12.02 o 
  -8   3  10       72.41       85.02     11.30 o 
  -7   3  10        1.80       -0.78      4.61 o 
  -6   3  10       72.30       85.10     11.07 o 
  -5   3  10     1496.44     1500.33     30.23 o 
  -4   3  10      456.79      468.11     12.51 o 
  -3   3  10       44.31       50.04      6.82 o 
  -2   3  10      254.19      237.80      9.24 o 
  -1   3  10      944.40      891.31     17.48 o 
   0   3  10      351.47      361.54     14.52 o 
   1   3  10      412.50      384.95     18.24 o 
   2   3  10      232.56      250.78     11.48 o 
   3   3  10      372.42      371.71     12.70 o 
   4   3  10      389.00      367.22     16.49 o 
   5   3  10      907.01      900.91     23.07 o 
   6   3  10        0.55       -2.59      7.89 o 
   7   3  10       15.25        5.61      9.93 o 
 -11   4  10       16.51       20.45     16.95 o 
 -10   4  10       76.82       61.99     18.89 o 
  -9   4  10      140.66      147.96     14.56 o 
  -8   4  10       15.66       15.20      8.82 o 
  -7   4  10      451.36      461.02     21.95 o 
  -6   4  10       27.03       23.39      6.16 o 
  -5   4  10      749.09      730.70     19.24 o 
  -4   4  10      417.51      388.54     13.75 o 
  -3   4  10      668.48      672.41     28.35 o 
  -2   4  10       90.26       96.56      7.87 o 
  -1   4  10       31.20       28.20      5.65 o 
   0   4  10      273.67      304.09     12.02 o 
   1   4  10      613.22      616.80     16.84 o 
   2   4  10      232.90      236.45     11.02 o 
   3   4  10      183.32      219.96      9.42 o 
   4   4  10       13.00       10.05      6.04 o 
   5   4  10      265.72      241.83     31.10 o 
   6   4  10        6.60       -3.05      8.05 o 
   7   4  10       75.85       74.14     13.47 o 
 -10   5  10        0.77       -5.19     13.76 o 
  -9   5  10       43.10       60.00     13.89 o 
  -8   5  10       11.78       17.37      9.24 o 
  -7   5  10      161.83      156.73     23.52 o 
  -6   5  10      118.99      107.12     10.92 o 
  -5   5  10      657.07      637.01     18.37 o 
  -4   5  10        9.17        3.99      6.75 o 
  -3   5  10      198.06      221.25     12.64 o 
  -2   5  10       18.98       17.89      5.42 o 
  -1   5  10      493.17      491.96     19.89 o 
   0   5  10       84.44       90.65      9.63 o 
   1   5  10      179.28      178.75     15.83 o 
   2   5  10       46.20       49.96      6.47 o 
   3   5  10      804.17      823.51     29.87 o 
   4   5  10       14.11       17.69     12.45 o 
   5   5  10      359.45      403.74     38.22 o 
   6   5  10       40.45       59.00      9.40 o 
   7   5  10        6.75        9.61      7.46 o 
 -10   6  10        8.73       22.46     10.82 o 
  -9   6  10      113.45      121.04     14.57 o 
  -8   6  10        1.59        6.36      8.68 o 
  -7   6  10      300.88      332.17     18.65 o 
  -6   6  10       87.23       77.69     14.49 o 
  -5   6  10       87.56       85.28      8.56 o 
  -4   6  10      341.54      345.89     20.29 o 
  -3   6  10      619.90      650.79     22.68 o 
  -2   6  10      206.49      225.98     14.22 o 
  -1   6  10      705.94      645.17     30.74 o 
   0   6  10       19.87        8.69      6.55 o 
   1   6  10      547.32      547.86     35.28 o 
   2   6  10        8.05       14.19      5.49 o 
   3   6  10        2.70       16.69      7.89 o 
   4   6  10        0.01       -6.18      7.33 o 
   5   6  10       83.24       76.82     11.85 o 
   6   6  10      108.90      126.85     13.69 o 
   7   6  10       21.29       33.34     11.25 o 
 -10   7  10      140.54      138.29     16.50 o 
  -9   7  10        7.77        6.89      9.80 o 
  -8   7  10       32.79       26.79     10.72 o 
  -7   7  10        0.30       -3.41      7.53 o 
  -6   7  10      140.07      151.22     13.75 o 
  -5   7  10      276.71      294.42     17.05 o 
  -4   7  10       44.01       51.84     11.32 o 
  -3   7  10      142.03      143.09     12.16 o 
  -2   7  10      779.93      705.57     24.60 o 
  -1   7  10      182.42      176.95     13.31 o 
   0   7  10      722.36      680.21     23.31 o 
   1   7  10       90.84       94.37     15.64 o 
   2   7  10      137.98      148.39      9.72 o 
   3   7  10        9.81       -4.75      7.12 o 
   4   7  10      598.67      613.80     38.22 o 
   5   7  10      187.80      206.95     16.33 o 
   6   7  10       35.03       53.23     14.64 o 
   7   7  10       48.34       78.49     13.66 o 
  -9   8  10       40.38       59.46     12.66 o 
  -8   8  10      183.11      219.59     17.57 o 
  -7   8  10       35.15       42.55     28.71 o 
  -6   8  10       21.96        8.38      8.42 o 
  -5   8  10       40.11       38.96      9.51 o 
  -4   8  10      138.35      136.98     12.93 o 
  -3   8  10      164.68      160.08     13.09 o 
  -2   8  10      282.26      304.35     17.43 o 
  -1   8  10        7.92       12.94      7.80 o 
   0   8  10      134.86      129.94     12.32 o 
   1   8  10      343.17      312.00     16.64 o 
   2   8  10      454.23      471.86     15.96 o 
   3   8  10        0.14       15.18      8.35 o 
   4   8  10        9.09       19.31      9.72 o 
   5   8  10        1.59        3.42      9.56 o 
   6   8  10      101.37       89.96     13.44 o 
  -9   9  10        0.14        3.84     15.70 o 
  -8   9  10        4.69       13.10     10.22 o 
  -7   9  10        0.48       -5.88     10.20 o 
  -6   9  10      262.52      275.65     17.79 o 
  -5   9  10        6.97       13.91      8.09 o 
  -4   9  10      178.71      181.67     17.20 o 
  -3   9  10       10.81        1.83      6.97 o 
  -2   9  10      692.76      724.37     28.33 o 
  -1   9  10        5.43        4.82      7.29 o 
   0   9  10      838.18      836.81     34.87 o 
   1   9  10      135.94      145.71     10.28 o 
   2   9  10        1.11       -0.75     11.73 o 
   3   9  10        0.41       -1.03      8.12 o 
   4   9  10      165.41      183.10     20.70 o 
   5   9  10        3.77       -6.09      8.19 o 
   6   9  10        8.39        8.14     10.46 o 
  -8  10  10      278.01      272.63     20.23 o 
  -7  10  10       84.25       68.71     15.83 o 
  -6  10  10       67.86       77.24     12.38 o 
  -5  10  10        9.00        9.16      7.98 o 
  -4  10  10       36.08       42.40      9.95 o 
  -3  10  10       13.79        6.13      9.25 o 
  -2  10  10       25.95       31.93     10.10 o 
  -1  10  10      274.01      246.42     16.36 o 
   0  10  10      225.75      225.16     23.83 o 
   1  10  10      231.46      252.41     19.60 o 
   2  10  10      199.44      200.90     16.61 o 
   3  10  10       87.55       71.93     12.20 o 
   4  10  10        0.09        3.56      9.42 o 
   5  10  10        0.29        2.25     11.73 o 
  -8  11  10       34.76       35.83     11.88 o 
  -7  11  10       61.65       65.99     12.65 o 
  -6  11  10      109.30      105.43     13.71 o 
  -5  11  10       48.38       69.39     12.18 o 
  -4  11  10       20.35       33.27      9.62 o 
  -3  11  10       42.77       41.89     11.18 o 
  -2  11  10        7.50       -2.88      8.31 o 
  -1  11  10      252.67      273.64     17.22 o 
   0  11  10      501.22      543.58     23.44 o 
   1  11  10        8.77        2.68      6.57 o 
   2  11  10       65.13       40.66     13.42 o 
   3  11  10       93.83       85.23     13.10 o 
   4  11  10       55.68       78.81     13.26 o 
   5  11  10       39.29       66.29     13.18 o 
  -7  12  10       86.07       76.38     13.83 o 
  -6  12  10        5.76       -2.54      8.17 o 
  -5  12  10        0.64       -8.16     10.88 o 
  -4  12  10        2.49       -7.07      7.60 o 
  -3  12  10      267.22      309.00     20.84 o 
  -2  12  10        6.64       12.79      9.25 o 
  -1  12  10       61.94       67.51     12.07 o 
   0  12  10       68.75       82.35     14.17 o 
   1  12  10      148.75      134.28     23.83 o 
   2  12  10        2.41        4.11      9.32 o 
   3  12  10       75.76       89.55     13.78 o 
   4  12  10        5.47        8.82      9.91 o 
  -6  13  10        0.58        7.29     10.12 o 
  -5  13  10      114.42      135.93     15.32 o 
  -4  13  10       16.47       22.52      9.93 o 
  -3  13  10       22.84        3.19     20.89 o 
  -2  13  10       21.03       14.65     10.18 o 
  -1  13  10      103.13      114.85     14.40 o 
   0  13  10        6.26        2.66      9.35 o 
   1  13  10       33.18       53.12     13.32 o 
   2  13  10       19.13       31.60     10.89 o 
   3  13  10       81.41       81.65     13.93 o 
  -5  14  10       24.42       51.92     12.40 o 
  -4  14  10        4.23       20.36     15.20 o 
  -3  14  10       96.42       87.70     18.01 o 
  -2  14  10       15.35       13.55     10.68 o 
  -1  14  10        4.25        7.36      9.66 o 
   0  14  10       11.02      -14.01     14.26 o 
   1  14  10      101.86      118.96     15.17 o 
   2  14  10       20.66       28.39     21.36 o 
  -2  15  10       50.86       38.19     12.96 o 
  -1  15  10       48.41       43.42     14.95 o 
  -9   0  11      177.15      133.92     20.58 o 
  -7   0  11      141.52      135.63     11.91 o 
  -5   0  11      778.21      780.18     24.03 o 
  -3   0  11     1497.40     1451.20     34.79 o 
  -1   0  11       53.72       58.18      8.62 o 
   1   0  11     1577.10     1487.75     35.42 o 
   3   0  11        7.67       15.51     11.20 o 
   5   0  11      289.75      313.06     27.83 o 
   7   0  11       57.87       62.99     18.89 o 
 -10   1  11        4.82       -1.89      9.60 o 
  -9   1  11       25.56       15.32      9.77 o 
  -8   1  11       27.01       25.63      6.36 o 
  -7   1  11      591.77      610.31     22.24 o 
  -6   1  11        5.47        5.55      4.44 o 
  -5   1  11        2.40       -1.68      3.92 o 
  -4   1  11       91.38       97.49     10.61 o 
  -3   1  11      305.78      291.80     14.72 o 
  -2   1  11      501.02      522.08     13.65 o 
  -1   1  11      602.78      543.37     13.86 o 
   0   1  11      353.85      342.53     11.20 o 
   1   1  11      501.27      493.22     13.68 o 
   2   1  11       44.17       54.71      6.23 o 
   3   1  11      158.06      170.69     10.74 o 
   4   1  11        0.45       -7.61      7.47 o 
   5   1  11       21.43       25.01      9.50 o 
   6   1  11        3.82        0.38     12.45 o 
   7   1  11       96.88       79.40     14.15 o 
 -10   2  11        0.33        2.13     13.51 o 
  -9   2  11        2.70        4.08     11.23 o 
  -8   2  11      118.78      132.80     10.79 o 
  -7   2  11      121.45      143.85     14.08 o 
  -6   2  11        8.63       10.21      4.76 o 
  -5   2  11       18.05       20.85      5.81 o 
  -4   2  11      711.51      656.98     15.33 o 
  -3   2  11     1609.07     1535.07     25.47 o 
  -2   2  11       78.17       71.17      6.54 o 
  -1   2  11        4.70        4.11      4.17 o 
   0   2  11      436.57      421.50     18.80 o 
   1   2  11      927.29      952.35     19.15 o 
   2   2  11      124.74      136.04      9.54 o 
   3   2  11        2.39       -6.58      5.38 o 
   4   2  11       79.02       93.96     12.38 o 
   5   2  11      202.03      197.15     35.00 o 
   6   2  11      155.53      174.18     27.93 o 
   7   2  11      101.60      120.73     16.08 o 
 -10   3  11        9.26        7.01     14.57 o 
  -9   3  11       60.57       71.28     12.21 o 
  -8   3  11       69.25       70.34     11.29 o 
  -7   3  11      128.03      138.27     10.20 o 
  -6   3  11      560.94      518.17     16.80 o 
  -5   3  11       13.27       10.46      5.46 o 
  -4   3  11       22.44       18.40      6.06 o 
  -3   3  11      100.58       99.63      8.59 o 
  -2   3  11       18.30       11.74      4.53 o 
  -1   3  11      281.60      284.48     10.62 o 
   0   3  11       64.72       76.48      7.95 o 
   1   3  11        9.85       14.35      5.61 o 
   2   3  11      120.15      125.85      9.39 o 
   3   3  11      449.73      411.55     15.02 o 
   4   3  11      437.03      420.69     45.60 o 
   5   3  11       12.85       14.79      9.17 o 
   6   3  11       13.45        3.34      8.67 o 
   7   3  11        4.04       -1.55     14.86 o 
 -10   4  11        9.15       -3.25     14.57 o 
  -9   4  11        1.11        5.69      9.12 o 
  -8   4  11      152.64      164.59     22.52 o 
  -7   4  11       30.64       29.52      7.14 o 
  -6   4  11        0.51       10.89     10.10 o 
  -5   4  11       31.36       32.38      6.50 o 
  -4   4  11     1394.46     1424.54     52.70 o 
  -3   4  11       27.09       21.28      5.89 o 
  -2   4  11       78.77       79.90      8.22 o 
  -1   4  11       47.46       47.68      7.66 o 
   0   4  11      772.44      733.16     23.69 o 
   1   4  11       16.95       16.89      6.99 o 
   2   4  11      556.92      573.09     22.77 o 
   3   4  11        9.96       12.06      6.07 o 
   4   4  11      213.73      219.52     25.61 o 
   5   4  11      114.92      124.53     10.87 o 
   6   4  11       89.63      106.59     10.74 o 
 -10   5  11        2.57        4.19     14.76 o 
  -9   5  11       19.87       18.19     10.11 o 
  -8   5  11      269.27      284.74     18.47 o 
  -7   5  11       39.90       30.65      9.61 o 
  -6   5  11      327.19      334.76     14.48 o 
  -5   5  11        3.99        7.34      5.85 o 
  -4   5  11        0.57        1.58      5.46 o 
  -3   5  11        5.81        2.12      5.49 o 
  -2   5  11      319.80      324.97     13.29 o 
  -1   5  11       31.11       22.41      7.63 o 
   0   5  11       13.24        3.73      6.76 o 
   1   5  11       20.67        9.21      6.69 o 
   2   5  11      249.08      285.16     17.14 o 
   3   5  11      266.08      261.28     15.81 o 
   4   5  11      106.72      100.52     20.08 o 
   5   5  11        6.11        6.21      8.25 o 
   6   5  11        5.20       -2.37      9.11 o 
  -9   6  11       57.46       56.91     12.70 o 
  -8   6  11      383.49      387.21     22.08 o 
  -7   6  11        3.26        4.43      8.23 o 
  -6   6  11        6.19        5.07      6.35 o 
  -5   6  11      387.40      412.96     24.78 o 
  -4   6  11      536.27      511.43     21.17 o 
  -3   6  11       44.65       43.28      9.50 o 
  -2   6  11        0.76        2.15      7.01 o 
  -1   6  11        0.31        1.70      6.38 o 
   0   6  11      821.59      819.79     26.14 o 
   1   6  11      134.56      137.15     12.24 o 
   2   6  11      587.07      634.87     23.22 o 
   3   6  11        8.39       16.33     13.70 o 
   4   6  11       77.82       69.62     18.95 o 
   5   6  11      154.81      152.59     14.59 o 
   6   6  11      217.35      229.17     50.76 o 
  -9   7  11       33.35       41.16     11.89 o 
  -8   7  11       69.71       93.26     13.54 o 
  -7   7  11       60.72       45.64     11.44 o 
  -6   7  11       72.54       81.59     11.96 o 
  -5   7  11      523.25      490.67     22.14 o 
  -4   7  11       89.96      102.96     11.86 o 
  -3   7  11      105.73       96.95     12.10 o 
  -2   7  11       16.11       10.29      8.05 o 
  -1   7  11      231.65      242.22     15.25 o 
   0   7  11       21.04       15.78     13.85 o 
   1   7  11       78.17       73.79     10.76 o 
   2   7  11        1.31        4.05      7.57 o 
   3   7  11      351.68      356.91     31.78 o 
   4   7  11        0.53       -5.67      8.14 o 
   5   7  11       88.74       90.90     13.51 o 
   6   7  11       29.35       26.13     11.28 o 
  -9   8  11       59.72       37.49     12.52 o 
  -8   8  11       14.05        0.00      9.30 o 
  -7   8  11        0.80       -2.25      7.87 o 
  -6   8  11       53.09       63.02     11.16 o 
  -5   8  11      135.65      131.32     20.08 o 
  -4   8  11       30.64       35.73      9.57 o 
  -3   8  11      609.06      623.38     25.38 o 
  -2   8  11       53.28       51.39     10.34 o 
  -1   8  11       81.55       72.22     11.51 o 
   0   8  11      343.85      338.58     26.52 o 
   1   8  11      165.79      191.54     14.52 o 
   2   8  11       22.48       29.84     15.20 o 
   3   8  11        5.05        0.94     13.95 o 
   4   8  11        0.66       -0.28      8.82 o 
   5   8  11       91.54       72.71     18.36 o 
  -8   9  11        5.74       13.51     10.28 o 
  -7   9  11      191.09      209.35     17.45 o 
  -6   9  11        6.12       14.73     13.92 o 
  -5   9  11       20.45       19.66      9.40 o 
  -4   9  11        4.88        5.28      8.17 o 
  -3   9  11       38.16       47.72     16.95 o 
  -2   9  11        3.53        6.34      8.64 o 
  -1   9  11      147.14      152.10     14.33 o 
   0   9  11       28.62       27.00      9.47 o 
   1   9  11        2.82       12.13      8.81 o 
   2   9  11       35.27       78.62     19.52 o 
   3   9  11      348.08      373.61     32.78 o 
   4   9  11       19.76       18.00     10.07 o 
   5   9  11        1.37       -7.24      8.90 o 
  -8  10  11        2.91        8.10     12.20 o 
  -7  10  11       61.51       68.71     28.15 o 
  -6  10  11       18.10       16.01      9.48 o 
  -5  10  11       45.16       57.06     15.32 o 
  -4  10  11       29.71       52.93     11.25 o 
  -3  10  11      130.43      148.66     15.66 o 
  -2  10  11        6.67       14.47      9.47 o 
  -1  10  11       44.63       46.01     10.63 o 
   0  10  11      101.15      109.18     13.11 o 
   1  10  11      355.42      362.62     19.35 o 
   2  10  11        0.38       14.57     15.70 o 
   3  10  11        0.47       -2.25     15.57 o 
   4  10  11        0.16       -3.30      9.96 o 
  -7  11  11       41.74       23.69     11.17 o 
  -6  11  11       76.93       80.01     13.51 o 
  -5  11  11       12.20       -8.60      7.72 o 
  -4  11  11        4.12        2.26      8.01 o 
  -3  11  11       18.17       19.90     10.98 o 
  -2  11  11      229.80      234.63     18.05 o 
  -1  11  11      264.56      246.87     17.59 o 
   0  11  11      158.68      130.44     13.98 o 
   1  11  11      151.97      112.21     21.64 o 
   2  11  11       10.59        1.19     14.26 o 
   3  11  11        0.90        4.32     15.26 o 
  -6  12  11       68.66       71.13     13.82 o 
  -5  12  11       26.84       31.44     10.78 o 
  -4  12  11      140.82      177.01     18.98 o 
  -3  12  11       24.76       18.57     11.06 o 
  -2  12  11        4.28       -0.98      9.53 o 
  -1  12  11       25.16       21.50     10.29 o 
   0  12  11      158.47      136.52     14.98 o 
   1  12  11       36.26       42.10     18.70 o 
   2  12  11       67.80       78.62     22.14 o 
  -5  13  11        3.94        8.07     11.73 o 
  -4  13  11       15.72       12.75     12.13 o 
  -3  13  11        0.12       -7.39     10.10 o 
  -2  13  11      113.74      110.03     15.24 o 
  -1  13  11       34.68       20.53     10.65 o 
   0  13  11        0.48       13.45     17.08 o 
   1  13  11       31.49       28.40     16.64 o 
  -2  14  11        3.69        3.33     10.98 o 
  -1  14  11       32.42       24.57     11.96 o 
 -10   0  12      125.99       91.76     20.95 o 
  -8   0  12       38.49       42.25      9.84 o 
  -6   0  12      704.33      649.69     47.44 o 
  -4   0  12      318.27      273.15     20.64 o 
  -2   0  12      321.81      344.68     16.78 o 
   0   0  12      655.16      641.41     22.53 o 
   2   0  12      508.30      496.98     20.80 o 
   4   0  12       58.01      113.09     19.95 o 
   6   0  12       95.12       99.33     21.83 o 
 -10   1  12       74.62       95.89     21.02 o 
  -9   1  12        0.06        3.12      9.02 o 
  -8   1  12       86.58       86.43      8.21 o 
  -7   1  12       73.93       84.23      7.94 o 
  -6   1  12      232.35      234.67     10.54 o 
  -5   1  12        1.09        2.05      4.61 o 
  -4   1  12        5.62        9.62      4.80 o 
  -3   1  12      273.84      252.50     11.25 o 
  -2   1  12      950.33      920.25     19.32 o 
  -1   1  12       48.38       35.48      5.98 o 
   0   1  12        6.58       17.68      5.34 o 
   1   1  12       22.83       19.30      5.37 o 
   2   1  12     1040.97     1040.02     38.64 o 
   3   1  12      207.97      222.58     12.59 o 
   4   1  12      152.49      154.70     15.02 o 
   5   1  12        0.04       -0.03      8.87 o 
   6   1  12      121.74      136.03     16.09 o 
 -10   2  12        5.59      -14.89     14.70 o 
  -9   2  12       29.59       26.12      9.87 o 
  -8   2  12        0.52       -5.82      7.35 o 
  -7   2  12      115.43      121.54     12.46 o 
  -6   2  12      321.82      346.65     12.67 o 
  -5   2  12      256.54      256.64     10.76 o 
  -4   2  12      155.28      154.20     10.05 o 
  -3   2  12        9.46       16.61      4.99 o 
  -2   2  12      195.88      211.29      9.76 o 
  -1   2  12      157.75      163.99      9.01 o 
   0   2  12       44.30       49.52      6.23 o 
   1   2  12       79.55       86.65      7.56 o 
   2   2  12       10.50       16.23      6.38 o 
   3   2  12       21.68       16.50      6.70 o 
   4   2  12       14.81       22.40     10.02 o 
   5   2  12       53.54       56.64     12.32 o 
   6   2  12        1.48        6.58      9.63 o 
  -9   3  12        9.33        7.23      8.60 o 
  -8   3  12        5.66       14.02      8.43 o 
  -7   3  12       97.28      107.46     12.19 o 
  -6   3  12      178.93      174.74     11.22 o 
  -5   3  12       62.69       73.75     10.75 o 
  -4   3  12        0.23       -6.84      4.56 o 
  -3   3  12      315.05      315.20     19.10 o 
  -2   3  12      262.16      273.95     12.61 o 
  -1   3  12      273.53      279.71     12.87 o 
   0   3  12        5.69       -1.92      5.05 o 
   1   3  12      201.73      203.40     11.41 o 
   2   3  12      532.06      557.89     18.64 o 
   3   3  12      354.00      368.96     15.62 o 
   4   3  12       82.62       85.65     13.14 o 
   5   3  12        0.88        0.85      9.12 o 
   6   3  12        7.15       20.83     11.17 o 
  -9   4  12       44.55       68.59     12.68 o 
  -8   4  12       21.81       19.94      9.94 o 
  -7   4  12       22.20       21.37      9.14 o 
  -6   4  12        0.65       -3.19      5.93 o 
  -5   4  12     1001.74     1000.70     27.84 o 
  -4   4  12        0.23       -0.06      5.65 o 
  -3   4  12        9.25       16.54      6.05 o 
  -2   4  12       68.31       48.47      7.82 o 
  -1   4  12      158.93      162.91     10.67 o 
   0   4  12       48.04       42.13      8.99 o 
   1   4  12        6.84        6.61      7.77 o 
   2   4  12        4.77        5.45     10.73 o 
   3   4  12       71.50       79.57     11.36 o 
   4   4  12        5.59       -3.32     12.70 o 
   5   4  12      102.17       87.32     21.33 o 
  -9   5  12       24.61       34.33     11.87 o 
  -8   5  12       11.06        2.85     14.95 o 
  -7   5  12      321.95      321.58     19.25 o 
  -6   5  12        0.91       -8.88      5.92 o 
  -5   5  12       61.60       65.19      8.68 o 
  -4   5  12        8.60        2.96      5.88 o 
  -3   5  12      623.02      645.73     19.81 o 
  -2   5  12        0.58       -1.03      8.60 o 
  -1   5  12      259.72      241.96     15.32 o 
   0   5  12       38.21       31.92      9.01 o 
   1   5  12       71.21       77.26     12.35 o 
   2   5  12       67.84       78.76     11.05 o 
   3   5  12      730.38      754.78     43.35 o 
   4   5  12        7.45        3.44     14.14 o 
   5   5  12        5.44        0.81     14.01 o 
  -9   6  12       79.38       65.99     12.82 o 
  -8   6  12        0.16       -3.50      9.40 o 
  -7   6  12       99.93      105.58     13.82 o 
  -6   6  12       15.68       -0.02      6.38 o 
  -5   6  12      132.89      160.05     11.63 o 
  -4   6  12      240.04      229.55     22.96 o 
  -3   6  12       74.70       82.70     12.01 o 
  -2   6  12       23.16       10.29      7.71 o 
  -1   6  12      181.79      174.69     14.03 o 
   0   6  12      203.53      205.35     14.88 o 
   1   6  12        2.89       -6.53      7.02 o 
   2   6  12       25.34       33.44      9.44 o 
   3   6  12      116.89      117.97     21.70 o 
   4   6  12       59.26       60.92     19.02 o 
   5   6  12       39.34       15.64     16.83 o 
  -8   7  12       91.64      121.71     64.71 o 
  -7   7  12       14.27       10.91      9.41 o 
  -6   7  12      151.23      169.12     26.27 o 
  -5   7  12        0.77       14.66      8.91 o 
  -4   7  12       60.35       73.97     11.52 o 
  -3   7  12       90.00       80.77     12.18 o 
  -2   7  12      139.97      148.05     14.29 o 
  -1   7  12      513.28      525.08     34.78 o 
   0   7  12       99.30      118.63     12.89 o 
   1   7  12       41.96       51.11     11.88 o 
   2   7  12      306.21      303.17     17.96 o 
   3   7  12       23.28       27.83     17.83 o 
   4   7  12       84.16       53.48     19.39 o 
  -8   8  12        1.34       -8.46      9.20 o 
  -7   8  12        2.86       -6.57      8.93 o 
  -6   8  12      103.66      112.80     14.11 o 
  -5   8  12       43.56       71.27     22.42 o 
  -4   8  12      332.07      347.25     27.33 o 
  -3   8  12      130.60      135.36     14.74 o 
  -2   8  12       17.00       10.06      9.02 o 
  -1   8  12        0.14       -3.49      8.14 o 
   0   8  12      112.47       97.77     12.66 o 
   1   8  12       54.16       70.33     15.73 o 
   2   8  12       40.47       49.48     17.76 o 
   3   8  12        3.88       19.14     16.58 o 
   4   8  12      115.55       76.37     21.27 o 
  -7   9  12        7.70       16.60     10.30 o 
  -6   9  12       11.82       17.39      9.72 o 
  -5   9  12        8.96       12.82      8.94 o 
  -4   9  12       56.72       35.03     15.42 o 
  -3   9  12        0.12      -10.90      8.84 o 
  -2   9  12      455.73      479.75     37.65 o 
  -1   9  12        5.86       -2.74      8.58 o 
   0   9  12        7.75       22.73     10.00 o 
   1   9  12       42.48       36.95     10.58 o 
   2   9  12      354.65      382.37     33.78 o 
   3   9  12        0.20       -4.44     15.14 o 
  -6  10  12       83.42       69.64     13.38 o 
  -5  10  12      164.70      174.53     25.96 o 
  -4  10  12       81.43       89.16     15.24 o 
  -3  10  12       22.70       41.71     12.09 o 
  -2  10  12        9.40       13.46     10.18 o 
  -1  10  12        1.23       -5.37      9.09 o 
   0  10  12      163.17      152.75     17.86 o 
   1  10  12        5.02       16.20     15.26 o 
   2  10  12        3.51       13.07     15.95 o 
   3  10  12        0.26        1.75     17.33 o 
  -6  11  12       29.33       38.16     16.70 o 
  -5  11  12        2.58       -8.92      8.54 o 
  -4  11  12       57.06       74.83     14.98 o 
  -3  11  12       37.50       40.92     23.71 o 
  -2  11  12       91.95       93.72     18.70 o 
  -1  11  12       28.41       14.32     10.55 o 
   0  11  12        0.10        9.16      9.88 o 
   1  11  12       16.91        9.32     15.76 o 
   2  11  12      110.14       70.62     22.02 o 
  -4  12  12       17.33        5.92     12.08 o 
  -3  12  12       58.15       61.87     14.43 o 
  -2  12  12        3.03       -5.78      9.59 o 
  -1  12  12       92.33       78.89     28.71 o 
   0  12  12        6.51       -1.84      9.89 o 
  -9   0  13      102.79      105.21     20.58 o 
  -7   0  13       33.97       24.11      9.08 o 
  -5   0  13      704.81      710.76     44.47 o 
  -3   0  13      157.11      123.77     12.15 o 
  -1   0  13     1663.62     1616.40     39.64 o 
   1   0  13        2.37       17.74      8.39 o 
   3   0  13      191.79      160.75     21.95 o 
   5   0  13      284.87      316.75     30.90 o 
  -9   1  13      138.17      136.67     22.21 o 
  -8   1  13       21.10       16.44      7.06 o 
  -7   1  13        2.23        0.45      5.30 o 
  -6   1  13       16.70       12.67      5.93 o 
  -5   1  13      169.14      164.77      9.57 o 
  -4   1  13        0.29        3.48      5.31 o 
  -3   1  13       65.80       57.01      9.43 o 
  -2   1  13      252.04      231.86     10.69 o 
  -1   1  13        3.31       17.70      5.80 o 
   0   1  13        6.45       12.77      5.69 o 
   1   1  13      270.81      258.43     11.36 o 
   2   1  13       27.22       32.42      7.90 o 
   3   1  13        2.50       23.32     14.42 o 
   4   1  13        0.50        8.76      9.64 o 
   5   1  13        4.06        1.62     15.14 o 
  -9   2  13       72.62       89.91     13.21 o 
  -8   2  13        1.98        2.19      8.20 o 
  -7   2  13       35.80       35.62      7.99 o 
  -6   2  13      178.60      175.92     11.63 o 
  -5   2  13      217.01      199.16     14.94 o 
  -4   2  13      267.28      246.18     25.74 o 
  -3   2  13        0.52        2.31      5.97 o 
  -2   2  13      181.48      173.82     11.08 o 
  -1   2  13      399.56      419.69     18.96 o 
   0   2  13       35.00       45.57      6.80 o 
   1   2  13      201.89      233.10     12.94 o 
   2   2  13       57.73       63.38     10.62 o 
   3   2  13      277.69      307.56     15.24 o 
   4   2  13      103.32      102.57     14.64 o 
   5   2  13        3.84       -4.61      8.98 o 
  -9   3  13       41.77       28.94     25.74 o 
  -8   3  13        5.00        3.57      9.15 o 
  -7   3  13        2.10        2.86      6.26 o 
  -6   3  13        2.02        1.06      6.18 o 
  -5   3  13       53.90       63.18      8.80 o 
  -4   3  13      448.78      435.80     17.04 o 
  -3   3  13       38.51       42.36      7.58 o 
  -2   3  13       20.20       27.64      7.05 o 
  -1   3  13       12.62       14.94      6.53 o 
   0   3  13       12.81       11.63      6.30 o 
   1   3  13       22.48       18.50      8.59 o 
   2   3  13       34.60       48.64     10.76 o 
   3   3  13        8.16       12.57      8.87 o 
   4   3  13        8.73       15.07     14.89 o 
  -8   4  13       10.91        7.22      8.95 o 
  -7   4  13      138.39      128.55     11.72 o 
  -6   4  13      394.40      385.50     16.38 o 
  -5   4  13       96.94      101.72      9.93 o 
  -4   4  13       68.11       68.78     11.46 o 
  -3   4  13        2.62        0.95      6.41 o 
  -2   4  13      218.05      207.13     12.35 o 
  -1   4  13       58.16       75.66     23.05 o 
   0   4  13      297.12      321.54     34.84 o 
   1   4  13       40.80       43.73      9.90 o 
   2   4  13       63.85       64.06     11.05 o 
   3   4  13        0.36       -1.69     12.26 o 
   4   4  13      405.08      473.44     37.09 o 
  -8   5  13       75.11       88.22     16.39 o 
  -7   5  13       36.63       45.53     16.04 o 
  -6   5  13       27.62       48.72      8.79 o 
  -5   5  13        0.02       -1.80      6.23 o 
  -4   5  13      111.60      136.46     15.31 o 
  -3   5  13       48.19       52.41      8.96 o 
  -2   5  13       78.63       86.82     12.23 o 
  -1   5  13        1.51      -10.86      7.24 o 
   0   5  13        0.98        6.63      8.23 o 
   1   5  13       54.41       38.37      9.99 o 
   2   5  13      255.59      250.45     16.89 o 
   3   5  13       79.97      100.52     21.70 o 
   4   5  13        9.43       -8.57     13.82 o 
  -8   6  13       21.00        9.25     15.54 o 
  -7   6  13        9.79       28.50     10.77 o 
  -6   6  13      232.38      253.62     14.63 o 
  -5   6  13      103.87       99.93     13.51 o 
  -4   6  13      152.57      173.04     15.99 o 
  -3   6  13       27.21       27.30     14.51 o 
  -2   6  13      266.27      284.61     17.85 o 
  -1   6  13       73.15      105.09     12.65 o 
   0   6  13      158.05      167.74     14.43 o 
   1   6  13       14.04       10.14      8.24 o 
   2   6  13      152.09      176.68     14.82 o 
   3   6  13        2.34       10.70     15.57 o 
   4   6  13       96.98       98.77     22.33 o 
  -7   7  13       12.09       -3.31      9.72 o 
  -6   7  13       20.96        6.78      9.15 o 
  -5   7  13       13.34       18.97     12.92 o 
  -4   7  13      108.36      148.43     16.14 o 
  -3   7  13      148.40      148.21     15.33 o 
  -2   7  13       37.05       32.77     10.39 o 
  -1   7  13       48.06       65.62     11.95 o 
   0   7  13        1.47        4.22      8.37 o 
   1   7  13      221.46      248.09     17.19 o 
   2   7  13        0.74        9.70     13.57 o 
   3   7  13       45.55       86.44     21.14 o 
  -7   8  13       31.26       39.09     17.83 o 
  -6   8  13       12.72       16.05      9.89 o 
  -5   8  13      132.40      118.11     25.08 o 
  -4   8  13        3.31       22.83     11.14 o 
  -3   8  13        2.64       -6.09     13.95 o 
  -2   8  13        9.08       10.31      9.57 o 
  -1   8  13      190.60      218.79     20.58 o 
   0   8  13       21.82       17.34     12.04 o 
   1   8  13       24.78       32.98     10.77 o 
   2   8  13       39.45       34.97     18.26 o 
  -6   9  13       35.18       40.12     14.32 o 
  -5   9  13       27.65       30.56     15.95 o 
  -4   9  13        0.71        6.69     14.67 o 
  -3   9  13      344.31      400.30     23.44 o 
  -2   9  13        1.17       14.09     10.41 o 
  -1   9  13        0.81       -3.86      8.53 o 
   0   9  13       25.64       12.84      9.65 o 
   1   9  13       10.87       19.16     11.57 o 
   2   9  13       39.60       49.48     19.95 o 
  -5  10  13       64.07       97.90     17.68 o 
  -4  10  13        8.70        0.78     11.57 o 
  -3  10  13        0.35        2.46     10.38 o 
  -2  10  13        3.47        7.43     10.22 o 
  -1  10  13      167.24      164.53     16.34 o 
   0  10  13        8.73        0.72      9.91 o 
   1  10  13        0.30       -5.44     16.95 o 
  -3  11  13       10.28        7.07     11.35 o 
  -2  11  13       57.36       53.19     13.84 o 
  -1  11  13       50.15       39.24     12.72 o 
  -8   0  14       60.90       53.79     16.26 o 
  -6   0  14       28.58       17.11      8.84 o 
  -4   0  14      108.67       88.47     12.14 o 
  -2   0  14       27.89       49.93     10.47 o 
   0   0  14      216.23      213.66     15.78 o 
   2   0  14        2.90        1.92      8.38 o 
  -8   1  14      162.24      189.07     13.28 o 
  -7   1  14        1.11        1.65      6.99 o 
  -6   1  14        1.19        1.80      6.53 o 
  -5   1  14        2.57       -9.22      6.15 o 
  -4   1  14      214.34      201.71     12.58 o 
  -3   1  14       39.43       50.41      7.11 o 
  -2   1  14      134.87      153.36      9.92 o 
  -1   1  14       17.20       22.87      6.29 o 
   0   1  14      500.70      544.81     16.89 o 
   1   1  14       28.38       26.24      6.93 o 
   2   1  14       62.90       82.45     10.50 o 
   3   1  14        3.98       -2.93      8.80 o 
  -8   2  14       20.72       23.81      8.64 o 
  -7   2  14       96.24      116.32     11.29 o 
  -6   2  14        5.58       -0.78      6.48 o 
  -5   2  14       13.82       -0.42      6.40 o 
  -4   2  14        7.57        8.89      6.66 o 
  -3   2  14       32.94       15.49      6.97 o 
  -2   2  14      341.41      310.44     15.59 o 
  -1   2  14        6.96        5.54      8.29 o 
   0   2  14        1.15       -0.80      9.15 o 
   1   2  14       13.94        8.64      8.93 o 
   2   2  14       18.87       17.41     10.26 o 
   3   2  14       57.22       31.55     11.02 o 
  -7   3  14       68.93       83.85     10.40 o 
  -6   3  14        5.88        0.10      6.45 o 
  -5   3  14      223.55      241.59     17.04 o 
  -4   3  14      203.18      209.06     13.12 o 
  -3   3  14       96.49       98.79     10.45 o 
  -2   3  14        0.67        1.65      6.37 o 
  -1   3  14       86.73       82.51      9.94 o 
   0   3  14       14.49       19.36      8.90 o 
   1   3  14      411.23      375.69     21.70 o 
   2   3  14       75.20       78.37     14.57 o 
   3   3  14       17.56       21.70     16.14 o 
  -7   4  14       53.44       61.17     10.08 o 
  -6   4  14        4.28        9.92      7.05 o 
  -5   4  14       18.69       26.77      8.31 o 
  -4   4  14       44.75       66.84      9.58 o 
  -3   4  14      294.03      283.33     14.76 o 
  -2   4  14       10.50        9.45      7.37 o 
  -1   4  14      110.31      124.54     16.26 o 
   0   4  14        3.36        0.58      8.12 o 
   1   4  14        1.13       11.37      8.87 o 
   2   4  14        6.52        4.49      8.88 o 
   3   4  14       21.42       11.76     16.58 o 
  -7   5  14       71.93      106.74     15.03 o 
  -6   5  14        8.26       18.93      7.82 o 
  -5   5  14       47.33       46.91      9.43 o 
  -4   5  14        0.20       -2.99      6.97 o 
  -3   5  14      285.57      324.67     19.92 o 
  -2   5  14       16.44       14.37      8.93 o 
  -1   5  14       58.34       67.10     20.83 o 
   0   5  14        0.13       -2.69      8.61 o 
   1   5  14      286.37      307.35     19.22 o 
   2   5  14        0.63       -1.62      8.63 o 
  -6   6  14       32.84       28.26     10.61 o 
  -5   6  14       10.96       10.60     10.01 o 
  -4   6  14        0.64        9.14      9.81 o 
  -3   6  14       49.64       51.21     11.61 o 
  -2   6  14       48.33       57.54     11.80 o 
  -1   6  14       42.78       45.55     10.85 o 
   0   6  14      106.94       90.10     12.93 o 
   1   6  14        3.15        6.06      8.74 o 
   2   6  14        2.55       -6.94     13.51 o 
  -6   7  14        1.54       -3.54     11.76 o 
  -5   7  14       31.17        9.96     12.32 o 
  -4   7  14      128.64      153.63     16.89 o 
  -3   7  14       59.27       58.33     12.14 o 
  -2   7  14        0.51       -6.37      8.71 o 
  -1   7  14        0.97       18.55      9.80 o 
   0   7  14      110.38      107.19     13.69 o 
   1   7  14      109.86      103.26     13.86 o 
  -5   8  14        1.10        5.29     11.43 o 
  -4   8  14        6.37       22.90     11.35 o 
  -3   8  14        3.93       11.15     10.51 o 
  -2   8  14      224.95      246.39     18.78 o 
  -1   8  14        0.13       -4.82      9.07 o 
   0   8  14       23.16       32.54     11.11 o 
  -3   9  14        5.46       10.27     11.06 o 
  -2   9  14        0.44       -2.84     10.66 o 
  -1   9  14        0.01        1.25     13.14 o 
  -5   0  15        8.94       28.46     13.20 o 
  -3   0  15      106.98       94.54     15.95 o 
  -1   0  15      282.57      314.01     26.58 o 
   1   0  15      445.17      431.81     41.31 o 
  -6   1  15        0.20       -2.59      7.10 o 
  -5   1  15        2.82        6.78      7.11 o 
  -4   1  15        3.00       -0.44      6.09 o 
  -3   1  15        1.46       -1.82      6.39 o 
  -2   1  15       49.82       53.30      9.11 o 
  -1   1  15       70.37       71.94      9.98 o 
   0   1  15       17.19       26.66      7.97 o 
   1   1  15       48.50       49.41     11.86 o 
  -6   2  15       47.08       55.31      9.65 o 
  -5   2  15       41.43       34.80      9.31 o 
  -4   2  15       12.73        5.32      9.86 o 
  -3   2  15      327.69      324.27     15.94 o 
  -2   2  15      137.99      128.04     11.40 o 
  -1   2  15       39.04       38.45     12.32 o 
   0   2  15        1.73        3.71      7.20 o 
   1   2  15       42.83       32.67     10.13 o 
  -6   3  15        0.87        8.45      8.12 o 
  -5   3  15        5.50       -2.00      7.45 o 
  -4   3  15       29.56       29.12     14.94 o 
  -3   3  15        7.89        8.26      7.87 o 
  -2   3  15       32.10       32.19      8.55 o 
  -1   3  15        2.02        1.48      8.91 o 
   0   3  15      183.94      185.05     16.06 o 
   1   3  15        3.63        4.13      9.29 o 
  -5   4  15       16.12       32.26      8.92 o 
  -4   4  15      179.63      150.21     12.73 o 
  -3   4  15        8.54       10.53      7.38 o 
  -2   4  15      189.84      211.65     48.44 o 
  -1   4  15       14.71       11.84      9.31 o 
   0   4  15        1.82        6.24     11.95 o 
   1   4  15       10.91       19.15     10.31 o 
  -5   5  15        5.73       20.05      8.75 o 
  -4   5  15        3.18        0.28      7.54 o 
  -3   5  15        7.72        6.48     10.03 o 
  -2   5  15       13.29       30.81     10.57 o 
  -1   5  15       50.89       63.15     34.56 o 
   0   5  15       48.96       45.46     11.92 o 
  -4   6  15       27.72        7.32     17.70 o 
  -3   6  15       26.03       17.81     13.20 o 
  -2   6  15      126.93      114.62     14.97 o 
  -1   6  15       27.42       23.73     11.73 o 
                                                 
